# Supplementary material for: RUNX1B Expression Is Highly Heterogeneous and Distinguishes Megakaryocytic and Erythroid Lineage Fate in Adult Mouse Hematopoiesis
Source: PLoS Genet. 2016 Jan 25;12(1):e1005814. doi: 10.1371/journal.pgen.1005814 (PMC4726605; doi:10.1371/journal.pgen.1005814)
Supplement: S4 Table — (XLSX) [file pgen.1005814.s015.xlsx]

## Sheet: All differentially Expressed
S4 Table. Differentially Expressed Genes in P2- and P2+ PreMegEs
Upregulated in P2+ PreMegEs					Downregulated in P2+ PreMegEs
EnsembleGeneID	Gene symbol	log Fold Change	PValue	False Discovery Rate	EnsembleGeneID	Gene symbol	log Fold Change	PValue	False Discovery Rate
ENSMUSG00000052821	Cysltr1	7.69011	1.53442e-13	2.71785e-12	ENSMUSG00000031762	Mt2	-9.78138	2.85956e-27	1.52365e-25
ENSMUSG00000005339	Fcer1a	7.62674	3.13437e-09	3.41289e-08	ENSMUSG00000058216	BC021614	-7.63719	2.10368e-11	3.01875e-10
ENSMUSG00000030077	Chl1	7.31635	5.49586e-12	8.3277e-11	ENSMUSG00000046959	Slc26a1	-7.35739	1.35238e-43	1.58399e-41
ENSMUSG00000031298	Gpr64	5.5512	1.72628e-09	1.93812e-08	ENSMUSG00000032315	Cyp1a1	-6.97633	3.86325e-08	3.61339e-07
ENSMUSG00000075012	Fjx1	5.44769	4.48531e-11	6.1904e-10	ENSMUSG00000086438	Asb17os	-6.20902	4.34143e-15	8.98772e-14
ENSMUSG00000043931	Gimap7	5.4303	0.00050127	0.00215333	ENSMUSG00000061878	Sphk1	-6.10098	2.18873e-113	5.69113e-110
ENSMUSG00000051022	Hs3st1	5.11031	1.73566e-14	3.37444e-13	ENSMUSG00000020333	Acsl6	-6.04292	5.77385e-15	1.18028e-13
ENSMUSG00000035493	Tgfbi	4.65352	4.2284e-32	2.92412e-30	ENSMUSG00000041237	Pklr	-5.78668	6.18545e-155	4.02085e-151
ENSMUSG00000023868	Pde10a	4.51754	3.23428e-45	4.08241e-43	ENSMUSG00000048752	Prss50	-5.51692	1.19702e-53	2.35795e-51
ENSMUSG00000058152	Chsy3	4.37808	6.09216e-05	0.000324208	ENSMUSG00000031170	Slc38a5	-5.40551	2.29236e-151	9.93433e-148
ENSMUSG00000031214	Ophn1	4.31132	1.22201e-24	5.2782e-23	ENSMUSG00000027556	Car1	-5.39845	4.94967e-193	6.43506e-189
ENSMUSG00000074577	Fam65c	4.24361	2.15258e-10	2.725e-09	ENSMUSG00000028644	Ermap	-5.3118	1.09134e-62	3.37823e-60
ENSMUSG00000049493	Pls1	4.24133	3.62346e-19	1.04686e-17	ENSMUSG00000035472	Slc25a21	-5.2112	5.06215e-65	1.77873e-62
ENSMUSG00000028005	Gucy1b3	4.21089	3.08495e-39	2.94907e-37	ENSMUSG00000074269	Rec114	-4.99854	2.74802e-16	6.33457e-15
ENSMUSG00000028354	Fmn2	4.13754	5.71176e-15	1.17039e-13	ENSMUSG00000041329	Atp1b2	-4.99723	5.02505e-97	5.44422e-94
ENSMUSG00000025014	Dntt	4.12058	4.55729e-05	0.000248328	ENSMUSG00000023995	Tspo2	-4.69811	6.81844e-104	1.47744e-100
ENSMUSG00000048332	Lhfp	4.07609	1.08592e-11	1.59887e-10	ENSMUSG00000030000	Add2	-4.68648	1.59365e-41	1.67089e-39
ENSMUSG00000029373	Pf4	4.06689	4.18988e-57	9.72726e-55	ENSMUSG00000026348	Acmsd	-4.61706	1.03123e-30	6.54e-29
ENSMUSG00000032034	Kcnj5	4.04854	1.14121e-54	2.35506e-52	ENSMUSG00000028825	Rhd	-4.60953	9.23577e-33	6.56144e-31
ENSMUSG00000009614	Sardh	4.03285	1.07377e-06	7.95403e-06	ENSMUSG00000038903	Ccdc68	-4.55996	2.07765e-32	1.45223e-30
ENSMUSG00000027947	Il6ra	3.96753	5.18011e-34	3.84837e-32	ENSMUSG00000005553	Atp4a	-4.55678	3.05506e-13	5.28879e-12
ENSMUSG00000019124	Scrn1	3.96163	6.14543e-14	1.13651e-12	ENSMUSG00000040694	Apobec2	-4.50567	2.43726e-08	2.35765e-07
ENSMUSG00000050761	Gp1bb	3.94297	1.05146e-40	1.05969e-38	ENSMUSG00000027583	Zbtb46	-4.45207	1.17023e-58	2.87061e-56
ENSMUSG00000031523	Dlc1	3.936	4.38239e-14	8.18612e-13	ENSMUSG00000038997	Asb17	-4.45002	6.5558e-12	9.84203e-11
ENSMUSG00000050473	Slc35d3	3.87675	1.77532e-48	2.62284e-46	ENSMUSG00000085139	A730046J19Rik	-4.40496	2.2086e-56	4.9507e-54
ENSMUSG00000026971	Itgb6	3.86495	4.18516e-23	1.60342e-21	ENSMUSG00000074274	D930028M14Rik	-4.26394	2.19473e-21	7.41135e-20
ENSMUSG00000024247	Pkdcc	3.8493	4.66573e-10	5.66909e-09	ENSMUSG00000025993	Slc40a1	-4.21646	2.91295e-121	9.46782e-118
ENSMUSG00000054263	Lifr	3.8418	5.72152e-10	6.86213e-09	ENSMUSG00000050377	Il31ra	-4.16204	7.57678e-62	2.18901e-59
ENSMUSG00000075269	Bex6	3.7717	1.1853e-10	1.55031e-09	ENSMUSG00000022176	Rem2	-4.12838	3.04387e-21	1.0147e-19
ENSMUSG00000045954	Sdpr	3.75715	3.63634e-55	7.62518e-53	ENSMUSG00000017417	Plxdc1	-4.07809	3.99958e-66	1.57571e-63
ENSMUSG00000031342	Gpm6b	3.74323	1.18362e-20	3.7902e-19	ENSMUSG00000086712	AI427809	-4.04826	2.32677e-65	8.64295e-63
ENSMUSG00000037568	Vash2	3.72013	8.19664e-14	1.49669e-12	ENSMUSG00000006567	Atp7b	-4.04165	1.23219e-49	2.02782e-47
ENSMUSG00000040722	Scamp5	3.71236	1.31654e-09	1.49749e-08	ENSMUSG00000020601	Trib2	-3.91227	1.66172e-63	5.53949e-61
ENSMUSG00000032373	Car12	3.71188	2.95413e-07	2.40492e-06	ENSMUSG00000040298	Btbd16	-3.86155	1.03093e-05	6.42221e-05
ENSMUSG00000001473	Tubb6	3.69368	2.54479e-14	4.85827e-13	ENSMUSG00000031119	Gpc4	-3.8394	9.61178e-22	3.33234e-20
ENSMUSG00000024897	Apba1	3.68362	2.63023e-07	2.15745e-06	ENSMUSG00000008843	Cldn13	-3.82729	4.7538e-44	5.7226e-42
ENSMUSG00000024621	Csf1r	3.68167	8.84329e-05	0.000454793	ENSMUSG00000057604	Lmcd1	-3.81514	1.57309e-07	1.33584e-06
ENSMUSG00000033910	Gucy1a3	3.67814	5.9672e-66	2.28175e-63	ENSMUSG00000026604	Ptpn14	-3.7322	6.46516e-86	4.66964e-83
ENSMUSG00000032890	Rims3	3.67484	2.35779e-05	0.00013746	ENSMUSG00000062380	Tubb3	-3.63449	9.12322e-11	1.21528e-09
ENSMUSG00000004709	Cd244	3.6585	4.41802e-13	7.49852e-12	ENSMUSG00000031543	Ank1	-3.58655	4.54206e-42	4.84027e-40
ENSMUSG00000090164	BC035044	3.65791	5.51525e-16	1.2427e-14	ENSMUSG00000029866	Kel	-3.58274	4.84298e-31	3.21243e-29
ENSMUSG00000032011	Thy1	3.64955	1.12342e-18	3.12753e-17	ENSMUSG00000029924	Slc37a3	-3.56934	5.41833e-14	1.00634e-12
ENSMUSG00000020044	Timp3	3.64084	9.52568e-18	2.45234e-16	ENSMUSG00000039652	Cpeb3	-3.55981	6.16269e-25	2.72521e-23
ENSMUSG00000028664	Ephb2	3.63989	3.77547e-07	3.01504e-06	ENSMUSG00000016756	Cmah	-3.54247	2.3097e-76	1.15494e-73
EnsembleGeneID	Gene symbol	log Fold Change	PValue	False Discovery Rate	EnsembleGeneID	Gene symbol	log Fold Change	PValue	False Discovery Rate
ENSMUSG00000050138	Kcnk12	3.63879	4.81382e-20	1.46568e-18	ENSMUSG00000031877	Ces2g	-3.46956	1.27121e-101	1.83633e-98
ENSMUSG00000052609	Plekhg3	3.63142	1.02274e-28	5.75609e-27	ENSMUSG00000032131	Abcg4	-3.46927	6.89398e-26	3.31958e-24
ENSMUSG00000000489	Pdgfb	3.63134	9.796e-10	1.1351e-08	ENSMUSG00000022040	Ephx2	-3.44537	1.82276e-06	1.29637e-05
ENSMUSG00000037872	Ackr1	3.62927	4.61011e-07	3.63469e-06	ENSMUSG00000041570	Camsap2	-3.42868	1.72653e-32	1.21333e-30
ENSMUSG00000026180	Cxcr2	3.60348	3.60884e-15	7.55532e-14	ENSMUSG00000034177	Rnf43	-3.38018	7.00625e-16	1.56509e-14
ENSMUSG00000024049	Myom1	3.60212	4.63694e-12	7.10069e-11	ENSMUSG00000026837	Col5a1	-3.36858	7.11268e-102	1.1559e-98
ENSMUSG00000025887	Casp12	3.59409	1.35537e-12	2.17815e-11	ENSMUSG00000044352	Sowaha	-3.33382	1.63719e-23	6.54926e-22
ENSMUSG00000020689	Itgb3	3.59409	2.15429e-38	1.91835e-36	ENSMUSG00000059852	Kcng2	-3.31406	4.63337e-91	3.76491e-88
ENSMUSG00000006435	Neurl1a	3.59155	1.49172e-09	1.68789e-08	ENSMUSG00000036862	Dchs1	-3.31303	1.15042e-05	7.10529e-05
ENSMUSG00000003518	Dusp3	3.58926	2.87103e-78	1.62288e-75	ENSMUSG00000037126	Psd	-3.28396	6.61952e-07	5.07731e-06
ENSMUSG00000048480	Cxcr1	3.58149	1.39228e-20	4.41693e-19	ENSMUSG00000049350	Zg16	-3.21235	1.0907e-15	2.38323e-14
ENSMUSG00000041707	1810011H11Rik	3.55733	5.31245e-24	2.21369e-22	ENSMUSG00000031765	Mt1	-3.20365	2.39826e-100	3.11798e-97
ENSMUSG00000031079	Zfp300	3.52407	3.00733e-07	2.44212e-06	ENSMUSG00000032174	Icam5	-3.17912	1.11191e-05	6.89036e-05
ENSMUSG00000046997	Spsb4	3.5214	7.26373e-12	1.08547e-10	ENSMUSG00000064225	Paqr9	-3.17891	3.39916e-49	5.32439e-47
ENSMUSG00000041907	Gpr45	3.45703	2.40975e-10	3.03872e-09	ENSMUSG00000029601	Iqcd	-3.14188	2.21094e-09	2.44634e-08
ENSMUSG00000031995	St14	3.45265	9.0292e-13	1.48593e-11	ENSMUSG00000074037	Mc1r	-3.12181	2.52344e-09	2.77322e-08
ENSMUSG00000087289	4933424M12Rik	3.44942	1.62915e-08	1.61931e-07	ENSMUSG00000074361	C5ar2	-3.11695	5.71757e-31	3.75425e-29
ENSMUSG00000022659	Gcsam	3.43068	1.39773e-11	2.03492e-10	ENSMUSG00000002324	Rec8	-3.11142	2.28775e-34	1.71925e-32
ENSMUSG00000028402	Mpdz	3.39183	3.90716e-16	8.89614e-15	ENSMUSG00000023926	Rhag	-3.10528	1.21048e-26	6.17157e-25
ENSMUSG00000027463	Slc52a3	3.37617	1.34541e-11	1.96535e-10	ENSMUSG00000000957	Mmp14	-3.1013	3.2714e-59	8.33951e-57
ENSMUSG00000021675	F2rl2	3.36351	7.72657e-56	1.7026e-53	ENSMUSG00000045569	Mc2r	-3.06245	4.57577e-10	5.5754e-09
ENSMUSG00000049044	Rapgef4	3.35686	2.41206e-06	1.68689e-05	ENSMUSG00000020900	Myh10	-3.00266	3.25245e-61	8.99684e-59
ENSMUSG00000054728	Phactr1	3.3482	1.60495e-23	6.4401e-22	ENSMUSG00000024533	Spire1	-2.99647	1.18348e-97	1.39876e-94
ENSMUSG00000047250	Ptgs1	3.33063	2.95797e-103	5.4938e-100	ENSMUSG00000006342	Susd2	-2.98388	1.87946e-07	1.5795e-06
ENSMUSG00000002104	Rapsn	3.33035	1.33892e-09	1.52162e-08	ENSMUSG00000002565	Scin	-2.96941	2.65367e-30	1.64288e-28
ENSMUSG00000019876	Pkib	3.32592	5.33191e-09	5.59485e-08	ENSMUSG00000042680	Garem	-2.9661	1.17413e-25	5.55085e-24
ENSMUSG00000037185	Krt80	3.31876	8.73186e-09	8.93881e-08	ENSMUSG00000024747	Aldh1a7	-2.92884	2.64945e-08	2.55151e-07
ENSMUSG00000037583	Nr0b2	3.3185	7.24419e-12	1.08504e-10	ENSMUSG00000004328	Hif3a	-2.90795	5.95442e-47	8.23547e-45
ENSMUSG00000021728	Emb	3.31149	1.53652e-14	3.01301e-13	ENSMUSG00000086968	4933431E20Rik	-2.90715	3.6519e-92	3.16522e-89
ENSMUSG00000018378	Cuedc1	3.31063	2.07447e-53	4.0254e-51	ENSMUSG00000085723	Gm15915	-2.90102	2.52615e-80	1.56392e-77
ENSMUSG00000022723	Crybg3	3.30907	4.29546e-19	1.23552e-17	ENSMUSG00000057246	BC051142	-2.82617	4.11775e-29	2.38995e-27
ENSMUSG00000085603	Gm11346	3.306	7.7441e-11	1.03795e-09	ENSMUSG00000042035	Igsf3	-2.78237	8.95354e-21	2.89565e-19
ENSMUSG00000022237	Ankrd33b	3.30506	2.40464e-23	9.53134e-22	ENSMUSG00000027221	Chst1	-2.75367	6.45823e-29	3.68261e-27
ENSMUSG00000089659	Gm3470	3.29549	3.61783e-06	2.46129e-05	ENSMUSG00000038267	Slc22a23	-2.7471	8.06645e-63	2.55785e-60
ENSMUSG00000026589	Sec16b	3.29092	2.92441e-12	4.54244e-11	ENSMUSG00000040855	Reps2	-2.73516	1.50186e-94	1.39469e-91
ENSMUSG00000028125	Abca4	3.28428	3.43551e-15	7.21569e-14	ENSMUSG00000020021	Fgd6	-2.72165	6.05388e-10	7.23406e-09
ENSMUSG00000040690	Col16a1	3.2828	1.56137e-14	3.05713e-13	ENSMUSG00000054191	Klf1	-2.71579	9.89898e-95	9.89974e-92
ENSMUSG00000026580	Selp	3.27798	3.39407e-16	7.76872e-15	ENSMUSG00000042797	Aqp11	-2.68921	2.77127e-43	3.16047e-41
ENSMUSG00000025352	Gdf11	3.24789	5.64383e-09	5.89835e-08	ENSMUSG00000041231	Ublcp1	-2.6819	3.97625e-22	1.4202e-20
ENSMUSG00000056004	9330182L06Rik	3.24176	2.8656e-10	3.57197e-09	ENSMUSG00000002808	Epdr1	-2.60506	1.19119e-78	7.03939e-76
ENSMUSG00000033948	Zswim5	3.23252	3.67629e-07	2.94126e-06	ENSMUSG00000032014	Oaf	-2.58954	2.94542e-27	1.55257e-25
ENSMUSG00000009350	Mpo	3.22295	9.64355e-11	1.27934e-09	ENSMUSG00000051839	Gypa	-2.58572	4.30491e-17	1.05511e-15
ENSMUSG00000060429	Sntb1	3.21567	1.38187e-14	2.73035e-13	ENSMUSG00000060579	Fhit	-2.56433	6.56623e-05	0.000347305
ENSMUSG00000023092	Fhl1	3.20947	7.08505e-22	2.48282e-20	ENSMUSG00000074646	6430550D23Rik	-2.55761	6.5657e-07	5.04197e-06
ENSMUSG00000023885	Thbs2	3.20086	5.59524e-09	5.85227e-08	ENSMUSG00000004655	Aqp1	-2.52404	1.17637e-69	5.27379e-67
ENSMUSG00000035183	Slc24a5	3.19772	1.23635e-25	5.82384e-24	ENSMUSG00000027784	Ppm1l	-2.52256	8.41116e-43	9.34645e-41
EnsembleGeneID	Gene symbol	log Fold Change	PValue	False Discovery Rate	EnsembleGeneID	Gene symbol	log Fold Change	PValue	False Discovery Rate
ENSMUSG00000031290	Lrch2	3.19358	2.01487e-11	2.89772e-10	ENSMUSG00000032204	Aqp9	-2.51822	2.12753e-77	1.1525e-74
ENSMUSG00000030154	Klrb1f	3.1931	2.33002e-06	1.6339e-05	ENSMUSG00000026494	Kif26b	-2.49038	3.01642e-20	9.31507e-19
ENSMUSG00000095306	Gm21807	3.18691	1.8523e-15	3.98704e-14	ENSMUSG00000023830	Igf2r	-2.48291	1.5551e-22	5.74369e-21
ENSMUSG00000071064	Zfp827	3.17901	1.96706e-16	4.56674e-15	ENSMUSG00000030878	Cdr2	-2.46858	4.5463e-31	3.0311e-29
ENSMUSG00000029553	Tfec	3.17867	1.33075e-19	3.95e-18	ENSMUSG00000040466	Blvrb	-2.4655	6.83849e-49	1.04791e-46
ENSMUSG00000049709	Nlrp10	3.17744	4.58031e-09	4.84529e-08	ENSMUSG00000021281	Tnfaip2	-2.46283	7.25016e-77	3.77037e-74
ENSMUSG00000032841	Prr5l	3.17411	1.16482e-07	1.01161e-06	ENSMUSG00000034573	Ptpn13	-2.45511	3.20758e-07	2.59178e-06
ENSMUSG00000020020	Usp44	3.16857	5.59537e-08	5.11931e-07	ENSMUSG00000030029	Lrig1	-2.42751	4.39711e-10	5.38071e-09
ENSMUSG00000019851	Perp	3.16744	6.96591e-12	1.04456e-10	ENSMUSG00000034127	Tspan8	-2.37916	3.40498e-09	3.67981e-08
ENSMUSG00000034881	Tbxa2r	3.16484	2.58198e-26	1.27636e-24	ENSMUSG00000028381	Ugcg	-2.36622	6.05287e-67	2.53849e-64
ENSMUSG00000039959	Hip1	3.16433	3.47467e-22	1.2479e-20	ENSMUSG00000001249	Hpn	-2.36486	1.30937e-10	1.69216e-09
ENSMUSG00000028337	Coro2a	3.15643	1.49539e-47	2.09049e-45	ENSMUSG00000042476	Abcb4	-2.35113	4.04278e-87	3.09177e-84
ENSMUSG00000020120	Plek	3.15562	5.32408e-63	1.73046e-60	ENSMUSG00000021556	Golm1	-2.34843	3.00455e-67	1.30207e-64
ENSMUSG00000029126	Nsg1	3.14832	3.76358e-14	7.09134e-13	ENSMUSG00000048218	Amigo2	-2.34666	3.52589e-58	8.4889e-56
ENSMUSG00000005611	Mrvi1	3.13955	1.06184e-14	2.12058e-13	ENSMUSG00000046999	1110032F04Rik	-2.34411	2.42847e-05	0.000141201
ENSMUSG00000031997	Trpc6	3.13872	1.98222e-24	8.50523e-23	ENSMUSG00000086212	Mkln1os	-2.33661	1.14176e-05	7.05853e-05
ENSMUSG00000071713	Csf2rb	3.13659	8.59523e-23	3.22036e-21	ENSMUSG00000085245	Gm11713	-2.31936	1.55627e-07	1.32416e-06
ENSMUSG00000038188	Scarf1	3.13353	2.35723e-62	7.12705e-60	ENSMUSG00000021185	9030617O03Rik	-2.31707	2.77029e-14	5.28102e-13
ENSMUSG00000020007	Il20ra	3.12886	1.2032e-05	7.4066e-05	ENSMUSG00000030470	Csrp3	-2.31477	3.73113e-11	5.21036e-10
ENSMUSG00000021886	Gpr65	3.12875	1.61722e-22	5.95624e-21	ENSMUSG00000029999	Tgfa	-2.28802	1.16851e-05	7.2033e-05
ENSMUSG00000028536	2610528J11Rik	3.12827	5.84178e-07	4.5154e-06	ENSMUSG00000028532	Cachd1	-2.27473	0.0030028	0.0103251
ENSMUSG00000040836	Gpr161	3.12327	1.58967e-13	2.80806e-12	ENSMUSG00000015968	Cacna1d	-2.2631	2.46711e-09	2.71591e-08
ENSMUSG00000030796	Tead2	3.11445	1.8279e-08	1.79626e-07	ENSMUSG00000024427	Spry4	-2.25705	1.00569e-10	1.3301e-09
ENSMUSG00000058325	Dock1	3.11434	8.20391e-25	3.60335e-23	ENSMUSG00000004032	Gstm5	-2.22866	5.68843e-45	7.11108e-43
ENSMUSG00000050064	Zfp697	3.11369	3.40894e-19	9.87074e-18	ENSMUSG00000020334	Slc22a4	-2.22855	1.4191e-10	1.83033e-09
ENSMUSG00000029851	Fam115c	3.1134	4.00135e-08	3.73718e-07	ENSMUSG00000048520	Fbxl13	-2.19894	7.65566e-08	6.85949e-07
ENSMUSG00000026249	Serpine2	3.11271	3.81572e-18	1.01865e-16	ENSMUSG00000035441	Myo1d	-2.1876	6.85119e-49	1.04791e-46
ENSMUSG00000025780	Itih5	3.09687	6.78828e-65	2.32249e-62	ENSMUSG00000019478	Rab4a	-2.17012	5.49944e-39	5.14375e-37
ENSMUSG00000035105	Egln3	3.09187	1.34664e-25	6.29772e-24	ENSMUSG00000032028	Nxpe2	-2.14951	7.0612e-16	1.57466e-14
ENSMUSG00000017978	Cadps2	3.08822	1.71171e-14	3.33642e-13	ENSMUSG00000041757	Plekha6	-2.14615	1.72524e-19	5.09769e-18
ENSMUSG00000056529	Ptafr	3.08219	4.07604e-11	5.65557e-10	ENSMUSG00000097039	Pvt1	-2.1299	8.68477e-07	6.52663e-06
ENSMUSG00000043088	Il17re	3.07792	6.89318e-14	1.26579e-12	ENSMUSG00000001542	Ell2	-2.12589	4.25033e-60	1.12772e-57
ENSMUSG00000005824	Tnfsf14	3.07336	2.51956e-41	2.62054e-39	ENSMUSG00000028132	Tmem56	-2.12271	3.09468e-05	0.000175311
ENSMUSG00000071714	Csf2rb2	3.07274	7.80272e-16	1.72816e-14	ENSMUSG00000038984	Tspyl5	-2.11831	0.000498344	0.00214252
ENSMUSG00000022861	Dgkg	3.06595	1.94031e-18	5.28846e-17	ENSMUSG00000077614	Gm25500	-2.11729	0.000427617	0.00186809
ENSMUSG00000022037	Clu	3.06482	2.50755e-07	2.06594e-06	ENSMUSG00000032380	Dapk2	-2.08698	1.24301e-07	1.0752e-06
ENSMUSG00000052572	Dlg2	3.0638	8.51631e-16	1.87981e-14	ENSMUSG00000019467	Arhgef25	-2.0815	4.73978e-07	3.7324e-06
ENSMUSG00000027985	Lef1	3.06202	0.000193413	0.000919401	ENSMUSG00000043987	Cep164	-2.07	1.27434e-11	1.86573e-10
ENSMUSG00000033287	Kctd17	3.05853	1.45705e-22	5.39691e-21	ENSMUSG00000050549	5730508B09Rik	-2.06509	4.43089e-52	8.11352e-50
ENSMUSG00000033965	Slc16a2	3.04701	5.13735e-25	2.30313e-23	ENSMUSG00000022126	Irg1	-2.04278	1.97478e-07	1.65478e-06
ENSMUSG00000044788	Fads6	3.03892	2.21971e-14	4.26899e-13	ENSMUSG00000031628	Casp3	-2.04005	2.06724e-55	4.47937e-53
ENSMUSG00000038264	Sema7a	3.03813	4.32003e-10	5.29856e-09	ENSMUSG00000026672	Optn	-2.01673	2.25851e-54	4.58796e-52
ENSMUSG00000034485	Uaca	3.0349	1.91525e-22	6.99442e-21	ENSMUSG00000080727	C920021L13Rik	-2.01327	0.00374753	0.0124417
ENSMUSG00000006389	Mpl	3.02989	1.0049e-56	2.29206e-54	ENSMUSG00000027663	Zmat3	-2.01327	1.87132e-39	1.82925e-37
ENSMUSG00000008999	Bmp7	3.02974	1.43794e-05	8.71995e-05	ENSMUSG00000025762	Larp1b	-2.01281	0.00763642	0.0228706
ENSMUSG00000052534	Pbx1	3.02757	1.11068e-75	5.34812e-73	ENSMUSG00000026833	Olfm1	-2.01072	2.74938e-19	8.08703e-18
EnsembleGeneID	Gene symbol	log Fold Change	PValue	False Discovery Rate	EnsembleGeneID	Gene symbol	log Fold Change	PValue	False Discovery Rate
ENSMUSG00000084616	Gm25047	3.01178	7.42273e-07	5.62699e-06	ENSMUSG00000051811	Cox6b2	-1.99936	3.41967e-22	1.23498e-20
ENSMUSG00000040502	39873	3.00917	1.79848e-05	0.000107454	ENSMUSG00000058443	Rpl10-ps3	-1.99935	0.000649417	0.00270785
ENSMUSG00000040314	Ctsg	3.00723	0.000257201	0.00118535	ENSMUSG00000025545	Clybl	-1.99884	2.35953e-17	5.91065e-16
ENSMUSG00000030724	Cd19	3.00051	3.48185e-07	2.79775e-06	ENSMUSG00000035206	Sppl2b	-1.98937	1.76406e-66	7.16704e-64
ENSMUSG00000004698	Hdac9	2.97532	3.16796e-09	3.44658e-08	ENSMUSG00000042770	Hebp1	-1.9869	1.35294e-06	9.82656e-06
ENSMUSG00000026581	Sell	2.97382	4.30938e-17	1.05511e-15	ENSMUSG00000018470	Kcnab3	-1.98392	0.00410667	0.0134723
ENSMUSG00000031502	Col4a1	2.96088	1.71675e-26	8.61753e-25	ENSMUSG00000021066	Atl1	-1.97523	0.00026082	0.00120032
ENSMUSG00000024680	Ms4a2	2.95344	1.04512e-23	4.2863e-22	ENSMUSG00000018001	Cyth3	-1.9583	3.11728e-48	4.55368e-46
ENSMUSG00000096883	AI848285	2.9512	1.0378e-12	1.69503e-11	ENSMUSG00000096965	3300005D01Rik	-1.95546	3.07349e-05	0.00017431
ENSMUSG00000036334	Igsf10	2.95049	2.76328e-10	3.4577e-09	ENSMUSG00000020486	38231	-1.93154	1.2125e-05	7.44624e-05
ENSMUSG00000048078	Tenm4	2.94914	7.96381e-14	1.45827e-12	ENSMUSG00000045730	Adrb2	-1.92887	1.18457e-10	1.55031e-09
ENSMUSG00000015950	Ncf1	2.94408	4.99028e-18	1.31867e-16	ENSMUSG00000087352	Gm12999	-1.92688	5.34248e-08	4.90173e-07
ENSMUSG00000022836	Mylk	2.94047	2.13311e-20	6.68254e-19	ENSMUSG00000044229	Nxpe4	-1.92482	9.52806e-05	0.000486736
ENSMUSG00000046410	Kcnk6	2.931	2.52977e-17	6.3249e-16	ENSMUSG00000056091	St3gal5	-1.91554	9.15796e-43	1.00901e-40
ENSMUSG00000022912	Pros1	2.92564	4.89866e-24	2.04783e-22	ENSMUSG00000065258	Gm23969	-1.91141	0.0160755	0.0428274
ENSMUSG00000066026	Dhrs3	2.92439	4.09573e-34	3.06026e-32	ENSMUSG00000074388	Gm5544	-1.91045	5.43229e-06	3.58322e-05
ENSMUSG00000042817	Flt3	2.91971	1.73899e-05	0.000104043	ENSMUSG00000085167	Gm12063	-1.90833	0.000200273	0.000949581
ENSMUSG00000032714	Syde1	2.91548	1.89361e-20	5.94658e-19	ENSMUSG00000048458	Fam212b	-1.87869	8.27499e-06	5.24029e-05
ENSMUSG00000028859	Csf3r	2.91084	4.11732e-29	2.38995e-27	ENSMUSG00000031996	Aplp2	-1.8771	1.93592e-43	2.22734e-41
ENSMUSG00000032387	Rbpms2	2.90903	7.03818e-23	2.65998e-21	ENSMUSG00000055312	Them7	-1.87068	1.16487e-08	1.17673e-07
ENSMUSG00000032666	1700025G04Rik	2.90277	1.21116e-29	7.22306e-28	ENSMUSG00000030409	Dmpk	-1.86986	0.00207831	0.0074848
ENSMUSG00000030159	Clec1b	2.89981	3.19832e-05	0.000180162	ENSMUSG00000020593	Lpin1	-1.86573	4.95765e-50	8.26338e-48
ENSMUSG00000031558	Slit2	2.89827	0.00432118	0.014052	ENSMUSG00000097404	Gm10814	-1.85479	0.002506	0.00881269
ENSMUSG00000001946	Esam	2.89618	7.15571e-42	7.56353e-40	ENSMUSG00000029428	Stx2	-1.85238	3.31971e-44	4.0336e-42
ENSMUSG00000084085	Gm16140	2.89332	5.88802e-17	1.42818e-15	ENSMUSG00000006356	Crip2	-1.84444	7.25539e-06	4.65354e-05
ENSMUSG00000044162	Tnip3	2.89217	5.73881e-13	9.61472e-12	ENSMUSG00000034265	Zdhhc14	-1.84329	1.99929e-21	6.78661e-20
ENSMUSG00000021624	Cd180	2.88837	1.70432e-48	2.54688e-46	ENSMUSG00000030657	Xylt1	-1.8432	6.06239e-22	2.1391e-20
ENSMUSG00000033191	Tie1	2.88154	4.22743e-60	1.12772e-57	ENSMUSG00000046687	Gm5424	-1.84115	1.17771e-33	8.55382e-32
ENSMUSG00000020635	Fkbp1b	2.87592	5.5497e-06	3.65695e-05	ENSMUSG00000030207	8430419L09Rik	-1.82728	4.09792e-46	5.43643e-44
ENSMUSG00000032128	Robo3	2.87328	1.07931e-11	1.59094e-10	ENSMUSG00000031488	Rab11fip1	-1.82629	1.84228e-30	1.146e-28
ENSMUSG00000040747	Cd53	2.86531	6.50254e-06	4.21223e-05	ENSMUSG00000027199	Gatm	-1.82043	5.78111e-23	2.19126e-21
ENSMUSG00000031493	Ggn	2.85304	3.03067e-15	6.4068e-14	ENSMUSG00000047361	Gm973	-1.81798	0.00110438	0.00431562
ENSMUSG00000038168	Leprel1	2.84512	3.31625e-11	4.67784e-10	ENSMUSG00000028923	Necap2	-1.81577	3.59411e-51	6.31447e-49
ENSMUSG00000039167	Eltd1	2.84229	2.6931e-81	1.75065e-78	ENSMUSG00000041827	Oasl1	-1.80878	5.08294e-13	8.56001e-12
ENSMUSG00000031327	Chic1	2.84056	4.17992e-13	7.13165e-12	ENSMUSG00000065208	Gm24616	-1.80632	0.000397293	0.00175747
ENSMUSG00000054690	Emcn	2.83936	2.17982e-07	1.80739e-06	ENSMUSG00000010406	Mrpl52	-1.80342	9.39867e-13	1.54478e-11
ENSMUSG00000100022	RP23-21N15.2	2.83143	2.51363e-06	1.75226e-05	ENSMUSG00000062785	Kcnc3	-1.80148	3.87713e-05	0.000214679
ENSMUSG00000028328	Tmod1	2.83135	1.5915e-23	6.4059e-22	ENSMUSG00000050953	Gja1	-1.78764	6.73874e-24	2.79014e-22
ENSMUSG00000071847	Apcdd1	2.82392	6.5693e-08	5.96421e-07	ENSMUSG00000024896	Minpp1	-1.78727	4.43651e-43	4.97233e-41
ENSMUSG00000029919	Hpgds	2.82025	2.37249e-10	2.99463e-09	ENSMUSG00000097080	1700086O06Rik	-1.78285	1.66373e-11	2.40871e-10
ENSMUSG00000025359	Pmel	2.81796	0.000451416	0.00196283	ENSMUSG00000053886	Sh2d4a	-1.77871	1.46586e-06	1.05831e-05
ENSMUSG00000023959	Clic5	2.81018	3.72712e-37	3.04757e-35	ENSMUSG00000094497	Gm8210	-1.77293	0.0119492	0.0333085
ENSMUSG00000092572	Serpinb10	2.8098	9.45011e-09	9.65888e-08	ENSMUSG00000060803	Gstp1	-1.76967	0.000288869	0.00131683
ENSMUSG00000034833	Tespa1	2.80164	8.59098e-18	2.23383e-16	ENSMUSG00000082678	Gm12818	-1.76677	1.43761e-37	1.20583e-35
ENSMUSG00000021123	Rdh12	2.80014	6.36666e-10	7.55917e-09	ENSMUSG00000025328	Padi3	-1.76499	0.000479557	0.00207202
ENSMUSG00000047747	Rnf150	2.795	1.69116e-25	7.88057e-24	ENSMUSG00000036390	Gadd45a	-1.76442	1.8941e-14	3.66993e-13
EnsembleGeneID	Gene symbol	log Fold Change	PValue	False Discovery Rate	EnsembleGeneID	Gene symbol	log Fold Change	PValue	False Discovery Rate
ENSMUSG00000039109	F13a1	2.78938	5.93986e-05	0.000316752	ENSMUSG00000022742	Cpox	-1.75187	2.95464e-38	2.61315e-36
ENSMUSG00000026579	F5	2.78208	6.18319e-21	2.01979e-19	ENSMUSG00000028565	Nfia	-1.75095	6.24534e-37	5.01208e-35
ENSMUSG00000026211	Obsl1	2.77978	5.08656e-31	3.35687e-29	ENSMUSG00000098624	Mir7036	-1.73834	0.00746361	0.0224617
ENSMUSG00000037003	Tenc1	2.77772	8.29747e-07	6.25002e-06	ENSMUSG00000091144	Phf11c	-1.73361	1.03645e-07	9.074e-07
ENSMUSG00000068079	Tcf15	2.77593	2.97166e-08	2.83245e-07	ENSMUSG00000076441	Ass1	-1.72673	7.79632e-08	6.96153e-07
ENSMUSG00000035095	Fam167a	2.77253	2.35742e-11	3.36813e-10	ENSMUSG00000004552	Ctse	-1.72392	6.07686e-21	1.99006e-19
ENSMUSG00000066364	Serpina3b	2.77189	5.23329e-07	4.08882e-06	ENSMUSG00000034282	Evpl	-1.72335	2.04862e-06	1.44751e-05
ENSMUSG00000038473	Nos1ap	2.76837	3.91128e-23	1.50446e-21	ENSMUSG00000041801	Phlda3	-1.71391	3.23331e-08	3.05718e-07
ENSMUSG00000032531	Amotl2	2.76078	6.3363e-09	6.564e-08	ENSMUSG00000081378	Rps13-ps4	-1.70448	0.00133209	0.00509366
ENSMUSG00000016128	Stard13	2.74666	0.000113443	0.000570329	ENSMUSG00000003418	St8sia6	-1.70349	2.82142e-15	5.99367e-14
ENSMUSG00000020186	Csrp2	2.74506	5.73247e-06	3.76974e-05	ENSMUSG00000029178	Klf3	-1.70048	1.56457e-27	8.44025e-26
ENSMUSG00000031870	Pgr	2.74041	0.00237442	0.00840909	ENSMUSG00000038151	Prdm1	-1.70006	2.32592e-05	0.000135724
ENSMUSG00000059810	Rgs3	2.73922	4.32504e-08	4.01075e-07	ENSMUSG00000030089	Slc41a3	-1.69897	6.32912e-29	3.62489e-27
ENSMUSG00000033763	Mtss1l	2.73861	8.22175e-26	3.94432e-24	ENSMUSG00000056043	Rgs9bp	-1.69295	4.39943e-10	5.38071e-09
ENSMUSG00000064267	Hvcn1	2.73279	9.19248e-14	1.6645e-12	ENSMUSG00000093459	5730480H06Rik	-1.68916	0.000135066	0.000670228
ENSMUSG00000016494	Cd34	2.72716	3.28808e-46	4.40704e-44	ENSMUSG00000041540	Sox5	-1.68825	1.50199e-07	1.28133e-06
ENSMUSG00000014303	Glis2	2.72561	7.08456e-15	1.43692e-13	ENSMUSG00000026880	Stom	-1.67519	3.8605e-35	3.00541e-33
ENSMUSG00000024681	Ms4a3	2.7182	2.3651e-08	2.28955e-07	ENSMUSG00000039713	Plekhg5	-1.6697	2.94967e-27	1.55257e-25
ENSMUSG00000060548	Tnfrsf19	2.71785	0.000220444	0.00103163	ENSMUSG00000034981	Parm1	-1.66571	1.49228e-37	1.24366e-35
ENSMUSG00000021806	Nid2	2.70841	1.13897e-07	9.91149e-07	ENSMUSG00000075511	1700001L05Rik	-1.66398	9.86515e-10	1.14209e-08
ENSMUSG00000029207	Apbb2	2.70776	2.9181e-13	5.08554e-12	ENSMUSG00000019737	Syne4	-1.65803	0.0057386	0.0179173
ENSMUSG00000025375	Aatk	2.70704	1.40141e-08	1.40585e-07	ENSMUSG00000024227	2610034M16Rik	-1.65375	7.61859e-05	0.000397629
ENSMUSG00000044037	Als2cl	2.70565	3.67305e-09	3.95637e-08	ENSMUSG00000021879	Dnah12	-1.6481	1.02614e-14	2.05559e-13
ENSMUSG00000031639	Tlr3	2.70505	1.40315e-05	8.52845e-05	ENSMUSG00000020639	Pfn4	-1.64809	3.82452e-07	3.04859e-06
ENSMUSG00000034271	Jdp2	2.69677	2.3134e-14	4.44262e-13	ENSMUSG00000034845	Plvap	-1.64658	3.73429e-15	7.80539e-14
ENSMUSG00000091561	Gm6665	2.69477	1.31145e-08	1.31968e-07	ENSMUSG00000042050	Wdr60	-1.64621	4.07438e-11	5.65557e-10
ENSMUSG00000090919	Pabpc4l	2.68713	8.11141e-08	7.22799e-07	ENSMUSG00000043635	Adamts3	-1.64564	3.92771e-37	3.19151e-35
ENSMUSG00000016024	Lbp	2.68325	7.66175e-09	7.88681e-08	ENSMUSG00000032221	Mns1	-1.64341	1.71729e-43	1.99343e-41
ENSMUSG00000027776	Il12a	2.68282	3.23241e-21	1.07206e-19	ENSMUSG00000027215	Cd82	-1.63859	5.73034e-19	1.6302e-17
ENSMUSG00000023022	Lima1	2.67505	1.32609e-19	3.94518e-18	ENSMUSG00000028643	Ccdc23	-1.63608	1.10775e-14	2.20887e-13
ENSMUSG00000031480	Thsd1	2.66318	5.87661e-21	1.92934e-19	ENSMUSG00000060477	Irak2	-1.63373	1.6027e-21	5.46894e-20
ENSMUSG00000052921	Arhgef15	2.65648	1.86624e-05	0.000111094	ENSMUSG00000006235	Epor	-1.63079	6.89043e-40	6.78655e-38
ENSMUSG00000075370	Igll1	2.65645	0.00124329	0.00478224	ENSMUSG00000026069	Il1rl1	-1.62261	4.62689e-19	1.32791e-17
ENSMUSG00000091562	Gm9581	2.65436	8.02208e-08	7.1533e-07	ENSMUSG00000034377	Tulp4	-1.62092	5.55929e-06	3.66142e-05
ENSMUSG00000019894	Slc6a15	2.65247	4.13065e-14	7.73813e-13	ENSMUSG00000023341	Mx2	-1.61829	0.00462837	0.0149203
ENSMUSG00000056130	Ticam2	2.64106	8.17237e-15	1.64472e-13	ENSMUSG00000023571	Fam132a	-1.61036	5.43272e-25	2.42718e-23
ENSMUSG00000031799	Tpm4	2.64088	7.727e-22	2.7005e-20	ENSMUSG00000052407	Ccdc171	-1.60286	2.44008e-13	4.26392e-12
ENSMUSG00000044092	C130050O18Rik	2.63794	1.81865e-07	1.52938e-06	ENSMUSG00000097207	6030443J06Rik	-1.59443	0.0057484	0.017935
ENSMUSG00000049804	Armcx4	2.62496	6.84484e-16	1.53167e-14	ENSMUSG00000054944	5330416C01Rik	-1.59229	0.00131827	0.00504529
ENSMUSG00000015970	Chdh	2.62062	0.000148259	0.000727639	ENSMUSG00000039798	2600006K01Rik	-1.59122	4.95664e-06	3.2895e-05
ENSMUSG00000044220	Nkx2-3	2.6202	4.27709e-15	8.88281e-14	ENSMUSG00000041075	Fzd7	-1.59061	6.10511e-28	3.33498e-26
ENSMUSG00000079419	Ms4a6c	2.61984	6.18279e-06	4.0292e-05	ENSMUSG00000027999	Pla2g12a	-1.58124	3.05305e-21	1.01516e-19
ENSMUSG00000025876	Unc5a	2.61596	5.67963e-10	6.82448e-09	ENSMUSG00000001763	Tspan33	-1.57847	9.23888e-21	2.98051e-19
ENSMUSG00000032198	Dock6	2.61573	8.36518e-13	1.38366e-11	ENSMUSG00000080486	Snord100	-1.57841	0.00183117	0.00672515
ENSMUSG00000050071	Bex1	2.61085	9.88279e-09	1.00773e-07	ENSMUSG00000030763	Lcmt1	-1.57782	0.00241228	0.00852924
ENSMUSG00000044770	Scml4	2.60932	8.00446e-16	1.76983e-14	ENSMUSG00000034764	1700006J14Rik	-1.57219	3.69426e-30	2.26552e-28
EnsembleGeneID	Gene symbol	log Fold Change	PValue	False Discovery Rate	EnsembleGeneID	Gene symbol	log Fold Change	PValue	False Discovery Rate
ENSMUSG00000085743	8430419K02Rik	2.6092	3.3686e-14	6.36558e-13	ENSMUSG00000022217	Emc9	-1.56988	7.12665e-06	4.58001e-05
ENSMUSG00000020787	P2rx1	2.60635	1.60496e-30	1.00318e-28	ENSMUSG00000003934	Efnb3	-1.5663	0.00130703	0.00500671
ENSMUSG00000044469	Tnfaip8l1	2.60321	2.88439e-14	5.47754e-13	ENSMUSG00000070056	Mfhas1	-1.56398	6.26097e-13	1.04492e-11
ENSMUSG00000024107	Lhcgr	2.60069	8.07386e-05	0.0004182	ENSMUSG00000023882	Zfp54	-1.56156	1.58395e-12	2.52365e-11
ENSMUSG00000048807	Slc35e4	2.60038	6.15924e-19	1.74839e-17	ENSMUSG00000037617	Spag1	-1.56154	0.00583354	0.0181483
ENSMUSG00000029449	Rhof	2.59981	8.62466e-47	1.18031e-44	ENSMUSG00000005686	Ampd3	-1.55986	1.19178e-17	3.04408e-16
ENSMUSG00000000682	Cd52	2.59687	4.93162e-12	7.51653e-11	ENSMUSG00000047139	Cd24a	-1.55675	1.11182e-21	3.84434e-20
ENSMUSG00000033590	Myo5c	2.59579	6.62749e-07	5.07743e-06	ENSMUSG00000068686	Cd59b	-1.55156	0.00264071	0.00922898
ENSMUSG00000045763	Basp1	2.59441	4.76486e-35	3.68737e-33	ENSMUSG00000042751	Nmnat2	-1.55113	0.0148583	0.0401523
ENSMUSG00000037348	Paqr7	2.5944	1.55322e-61	4.38987e-59	ENSMUSG00000019590	Cyb561	-1.54151	4.59031e-05	0.000249806
ENSMUSG00000066456	Hmgn3	2.59392	5.10102e-22	1.81694e-20	ENSMUSG00000021048	Mthfd1	-1.51475	1.33611e-30	8.39167e-29
ENSMUSG00000047497	Adamts12	2.59274	2.43661e-05	0.000141485	ENSMUSG00000053559	Smagp	-1.51258	0.000624879	0.00261897
ENSMUSG00000046768	Rhoj	2.58857	3.50228e-12	5.40133e-11	ENSMUSG00000044768	D1Ertd622e	-1.51041	6.58679e-34	4.86561e-32
ENSMUSG00000029330	Cds1	2.5814	3.44553e-06	2.3527e-05	ENSMUSG00000024793	Tnfrsf25	-1.51	0.0142011	0.0386171
ENSMUSG00000045259	Klhdc9	2.57767	7.24522e-05	0.000379513	ENSMUSG00000064731	Snord45b	-1.50984	0.00200736	0.0072655
ENSMUSG00000039577	Nphp4	2.57589	1.90193e-06	1.34973e-05	ENSMUSG00000050600	Zfp831	-1.50872	1.17117e-20	3.75962e-19
ENSMUSG00000050538	B230217C12Rik	2.57301	6.67938e-10	7.89442e-09	ENSMUSG00000037370	Enpp1	-1.50708	2.46953e-05	0.00014314
ENSMUSG00000025089	Gfra1	2.57298	0.00105297	0.0041429	ENSMUSG00000025223	Ldb1	-1.50557	4.42091e-27	2.30828e-25
ENSMUSG00000015094	Npdc1	2.57118	0.000420151	0.00184206	ENSMUSG00000098269	Mir8094	-1.49792	0.00139166	0.00529963
ENSMUSG00000032968	Inha	2.57098	8.27953e-05	0.000428001	ENSMUSG00000026435	Slc45a3	-1.49266	3.48434e-21	1.15267e-19
ENSMUSG00000073902	Gm1966	2.57094	4.15574e-20	1.27127e-18	ENSMUSG00000002944	Cd36	-1.49008	0.00219283	0.00784724
ENSMUSG00000039831	Arhgap29	2.56951	5.0363e-27	2.60864e-25	ENSMUSG00000024981	Acsl5	-1.48117	7.70811e-34	5.66176e-32
ENSMUSG00000059013	Sh2d3c	2.56847	2.2856e-46	3.09532e-44	ENSMUSG00000085241	Snhg3	-1.48043	3.2538e-15	6.85619e-14
ENSMUSG00000026600	Soat1	2.56002	5.34478e-29	3.07467e-27	ENSMUSG00000018796	Acsl1	-1.47479	1.29903e-30	8.19841e-29
ENSMUSG00000028970	Abcb1b	2.55718	3.45969e-35	2.7096e-33	ENSMUSG00000051499	Zfp786	-1.46937	0.00014319	0.00070569
ENSMUSG00000043639	Rbm20	2.5525	3.58811e-07	2.87779e-06	ENSMUSG00000067199	Frat1	-1.4647	2.82628e-10	3.52973e-09
ENSMUSG00000068270	Shroom4	2.54691	4.98203e-19	1.42043e-17	ENSMUSG00000003849	Nqo1	-1.46148	9.70743e-20	2.9013e-18
ENSMUSG00000038235	F11r	2.53628	4.45037e-25	2.00205e-23	ENSMUSG00000047604	Frat2	-1.45872	2.88602e-14	5.47754e-13
ENSMUSG00000053175	Bcl3	2.53566	5.04627e-12	7.67328e-11	ENSMUSG00000032265	Fam46a	-1.45777	9.67753e-13	1.5866e-11
ENSMUSG00000020098	Pcbd1	2.53539	1.24212e-06	9.0826e-06	ENSMUSG00000022797	Tfrc	-1.45452	1.05389e-22	3.93724e-21
ENSMUSG00000072214	38596	2.52623	9.02485e-05	0.000463397	ENSMUSG00000020019	Ntn4	-1.4394	2.71661e-10	3.40914e-09
ENSMUSG00000037759	Ptger2	2.52563	1.70302e-05	0.000101985	ENSMUSG00000044199	S1pr4	-1.43814	2.47614e-31	1.68546e-29
ENSMUSG00000084756	Gm13881	2.52282	4.98901e-10	6.03756e-09	ENSMUSG00000039512	Uhrf1bp1	-1.43812	1.11609e-17	2.86199e-16
ENSMUSG00000023993	Treml1	2.52244	2.71414e-33	1.94953e-31	ENSMUSG00000024697	Gna14	-1.4334	1.03342e-24	4.50857e-23
ENSMUSG00000097252	Gm6634	2.51071	0.000852469	0.00343338	ENSMUSG00000070576	Mn1	-1.43024	1.05257e-05	6.54757e-05
ENSMUSG00000026153	Fam135a	2.50172	7.14911e-07	5.45455e-06	ENSMUSG00000016757	Ttll12	-1.42864	6.17928e-31	4.03703e-29
ENSMUSG00000054978	Kbtbd13	2.50123	4.869e-06	3.23795e-05	ENSMUSG00000002346	Slc25a42	-1.42122	1.8345e-15	3.95528e-14
ENSMUSG00000028518	Prkaa2	2.50015	1.33401e-13	2.37908e-12	ENSMUSG00000065336	Snora34	-1.41871	0.0186982	0.0485027
ENSMUSG00000020901	Pik3r5	2.49766	4.86706e-12	7.43557e-11	ENSMUSG00000022533	Atp13a3	-1.4144	2.42974e-23	9.57245e-22
ENSMUSG00000039774	Galnt12	2.49375	8.12638e-07	6.13181e-06	ENSMUSG00000023030	Slc11a2	-1.41164	1.37718e-31	9.47343e-30
ENSMUSG00000037754	Ppp1r16b	2.489	2.07195e-09	2.30037e-08	ENSMUSG00000066643	Wdr35	-1.41093	4.40377e-05	0.000241067
ENSMUSG00000025877	Hk3	2.48455	3.39159e-06	2.31952e-05	ENSMUSG00000062300	Pvrl2	-1.40829	8.40855e-14	1.52894e-12
ENSMUSG00000034664	Itga2b	2.47868	1.71925e-51	3.06192e-49	ENSMUSG00000097791	Gm17315	-1.40128	0.0114921	0.0322279
ENSMUSG00000043518	Rai2	2.47442	0.000796431	0.00323373	ENSMUSG00000090210	Itga10	-1.40071	0.00346346	0.0116232
ENSMUSG00000045319	Proser2	2.47398	1.55733e-10	2.00464e-09	ENSMUSG00000044005	Gls2	-1.39937	0.0125329	0.0347198
ENSMUSG00000025665	Rps6ka6	2.47038	4.38263e-06	2.94767e-05	ENSMUSG00000021550	2210016F16Rik	-1.39077	1.38346e-23	5.62074e-22
EnsembleGeneID	Gene symbol	log Fold Change	PValue	False Discovery Rate	EnsembleGeneID	Gene symbol	log Fold Change	PValue	False Discovery Rate
ENSMUSG00000053063	Clec12a	2.468	0.000260986	0.00120067	ENSMUSG00000050106	Tmc8	-1.38582	2.93952e-12	4.56047e-11
ENSMUSG00000068263	Efcc1	2.45887	3.35443e-17	8.30685e-16	ENSMUSG00000022211	Lrrc16b	-1.3636	0.00320401	0.0108875
ENSMUSG00000035498	Cdcp1	2.45619	4.14236e-12	6.35081e-11	ENSMUSG00000049287	Iba57	-1.3597	1.75052e-25	8.12804e-24
ENSMUSG00000026068	Il18rap	2.45583	4.34195e-11	6.00529e-10	ENSMUSG00000031780	Ccl17	-1.35898	0.0011388	0.00442796
ENSMUSG00000045790	Ccdc149	2.45015	2.55488e-12	3.97796e-11	ENSMUSG00000061731	Ext1	-1.35872	1.12261e-26	5.76879e-25
ENSMUSG00000031520	Vegfc	2.44951	3.0883e-08	2.93073e-07	ENSMUSG00000094257	Ap3s1-ps2	-1.35632	0.000129336	0.00064425
ENSMUSG00000031074	Fgf3	2.4481	5.04374e-29	2.91439e-27	ENSMUSG00000021477	Ctsl	-1.35602	4.41626e-09	4.68613e-08
ENSMUSG00000022372	Sla	2.44703	1.57217e-52	2.91996e-50	ENSMUSG00000020009	Ifngr1	-1.35119	2.69369e-23	1.05484e-21
ENSMUSG00000034413	Neurl1b	2.44066	1.75965e-20	5.53927e-19	ENSMUSG00000079197	Psme2	-1.34666	2.98043e-05	0.00016998
ENSMUSG00000040009	Gnaz	2.43888	9.31941e-24	3.83423e-22	ENSMUSG00000024052	Lpin2	-1.3422	2.02267e-26	1.00369e-24
ENSMUSG00000092627	D130058E05Rik	2.43725	4.73832e-30	2.85198e-28	ENSMUSG00000031959	Wdr59	-1.34081	3.63314e-23	1.40162e-21
ENSMUSG00000049929	Lpar4	2.43609	6.05644e-06	3.9528e-05	ENSMUSG00000092203	1110038B12Rik	-1.34041	1.13643e-12	1.84224e-11
ENSMUSG00000057738	Sptan1	2.43308	4.4805e-85	3.06584e-82	ENSMUSG00000061666	Gdpd1	-1.33788	0.000420307	0.00184206
ENSMUSG00000063605	Ccdc102a	2.43172	1.57966e-05	9.51677e-05	ENSMUSG00000015839	Nfe2l2	-1.33491	3.05986e-22	1.10811e-20
ENSMUSG00000001986	Gria3	2.42709	3.77187e-14	7.09668e-13	ENSMUSG00000028836	Slc30a2	-1.32904	0.00506122	0.0161001
ENSMUSG00000055653	Gpc3	2.42427	1.15117e-13	2.06149e-12	ENSMUSG00000030144	Clec4d	-1.3248	2.2608e-08	2.19512e-07
ENSMUSG00000032053	Pou2af1	2.42386	7.59651e-05	0.000396635	ENSMUSG00000018509	Cenpv	-1.32468	4.15848e-05	0.000229045
ENSMUSG00000036381	P2ry14	2.42226	5.01387e-20	1.52302e-18	ENSMUSG00000059327	Eda	-1.32302	1.68333e-07	1.42573e-06
ENSMUSG00000021217	Tshz3	2.42219	0.000974594	0.00386214	ENSMUSG00000039145	Camk1d	-1.32173	1.57278e-26	7.94887e-25
ENSMUSG00000050103	Agmo	2.4181	0.000142418	0.000702925	ENSMUSG00000055271	9330161L09Rik	-1.31802	0.0145615	0.0395145
ENSMUSG00000056870	Gulp1	2.41612	8.58634e-13	1.41664e-11	ENSMUSG00000008090	Fgfrl1	-1.31178	1.84913e-12	2.91048e-11
ENSMUSG00000041729	Coro2b	2.41274	1.17456e-14	2.33493e-13	ENSMUSG00000078350	Smim1	-1.3097	3.05702e-20	9.41807e-19
ENSMUSG00000021318	Gli3	2.41	0.002574	0.00902009	ENSMUSG00000064307	Lrrc51	-1.30784	0.016025	0.0427204
ENSMUSG00000057098	Ebf1	2.39992	0.00109635	0.00428939	ENSMUSG00000043067	Dpy19l1	-1.30536	1.32872e-25	6.23634e-24
ENSMUSG00000027684	Mecom	2.39236	3.53203e-23	1.36666e-21	ENSMUSG00000022475	Hdac7	-1.30042	3.44021e-22	1.23895e-20
ENSMUSG00000029925	Tbxas1	2.38997	9.6156e-39	8.80369e-37	ENSMUSG00000015243	Abca1	-1.29247	5.12329e-13	8.6168e-12
ENSMUSG00000061815	Rufy4	2.38866	1.07727e-09	1.24053e-08	ENSMUSG00000030806	Stx1b	-1.2879	0.00106433	0.004183
ENSMUSG00000041390	Mdfic	2.38811	5.13695e-46	6.67855e-44	ENSMUSG00000099474	RP23-362B7.1	-1.2865	6.91095e-05	0.000364205
ENSMUSG00000051177	Plcb1	2.38774	2.05952e-08	2.01171e-07	ENSMUSG00000085972	1110028F11Rik	-1.28509	5.34067e-05	0.000286799
ENSMUSG00000025608	Podxl	2.38634	9.0507e-18	2.34067e-16	ENSMUSG00000026235	Epha4	-1.2815	6.1055e-05	0.000324653
ENSMUSG00000040964	Arhgef10l	2.38479	4.53383e-05	0.000247353	ENSMUSG00000097140	Gm26779	-1.2801	0.00141891	0.00538135
ENSMUSG00000020263	Appl2	2.38467	7.46482e-10	8.74325e-09	ENSMUSG00000021221	Dpf3	-1.27522	1.71026e-07	1.44572e-06
ENSMUSG00000061311	Rag1	2.38173	2.88086e-05	0.000165287	ENSMUSG00000098286	Mir8091	-1.27514	0.00329012	0.0111335
ENSMUSG00000038816	Ctnnal1	2.37877	7.64063e-17	1.83955e-15	ENSMUSG00000066057	Gm1976	-1.27264	0.00753196	0.0226255
ENSMUSG00000006611	Hfe	2.37861	0.000113097	0.00056903	ENSMUSG00000031698	Mylk3	-1.26778	6.98564e-21	2.27237e-19
ENSMUSG00000021256	Vash1	2.37798	2.85917e-19	8.39098e-18	ENSMUSG00000054619	Mettl7a1	-1.26559	1.79928e-26	8.99711e-25
ENSMUSG00000027474	Ccm2l	2.37652	7.63429e-06	4.87014e-05	ENSMUSG00000030934	Oat	-1.26258	4.62389e-23	1.75775e-21
ENSMUSG00000022892	App	2.37386	1.1732e-25	5.55085e-24	ENSMUSG00000053332	Gas5	-1.26236	4.08229e-11	5.6582e-10
ENSMUSG00000021373	Cap2	2.37348	9.72077e-13	1.59168e-11	ENSMUSG00000000958	Slc7a7	-1.26184	3.70523e-08	3.48061e-07
ENSMUSG00000046006	Gapt	2.37317	0.00492821	0.0157424	ENSMUSG00000034457	Eda2r	-1.26045	0.000270609	0.00124054
ENSMUSG00000031503	Col4a2	2.37313	1.05942e-13	1.91033e-12	ENSMUSG00000009145	Dqx1	-1.24231	0.00779997	0.0232906
ENSMUSG00000026170	Cyp27a1	2.37295	0.00111938	0.00436636	ENSMUSG00000019982	Myb	-1.24183	3.6411e-21	1.20147e-19
ENSMUSG00000079293	Clec7a	2.37272	0.000133707	0.000663786	ENSMUSG00000033826	Dnah8	-1.24148	2.4658e-21	8.2837e-20
ENSMUSG00000031990	Jam3	2.3717	1.75862e-08	1.73342e-07	ENSMUSG00000017718	Afmid	-1.24091	0.0122007	0.0339266
ENSMUSG00000025085	Ablim1	2.36856	4.82295e-08	4.44073e-07	ENSMUSG00000025815	Dhtkd1	-1.2358	4.83841e-05	0.000262538
ENSMUSG00000022584	Ly6c2	2.36249	4.41762e-05	0.000241622	ENSMUSG00000085379	2310058D17Rik	-1.23178	0.00244783	0.00863851
EnsembleGeneID	Gene symbol	log Fold Change	PValue	False Discovery Rate	EnsembleGeneID	Gene symbol	log Fold Change	PValue	False Discovery Rate
ENSMUSG00000001435	Col18a1	2.35991	2.36073e-11	3.36903e-10	ENSMUSG00000026389	Steap3	-1.2309	1.85865e-22	6.80685e-21
ENSMUSG00000021892	Sh3bp5	2.35888	2.42519e-09	2.67202e-08	ENSMUSG00000089829	Gm16565	-1.2247	0.005602	0.0175371
ENSMUSG00000071715	Ncf4	2.35801	9.46581e-10	1.09978e-08	ENSMUSG00000032679	Cd59a	-1.22238	1.2238e-09	1.40329e-08
ENSMUSG00000001930	Vwf	2.35275	2.70374e-20	8.38935e-19	ENSMUSG00000023909	Paqr4	-1.21703	7.91952e-11	1.05928e-09
ENSMUSG00000003882	Il7r	2.34788	0.00503251	0.0160205	ENSMUSG00000025417	Pip4k2c	-1.21483	3.35802e-23	1.30711e-21
ENSMUSG00000025017	Pik3ap1	2.34541	3.00296e-07	2.4401e-06	ENSMUSG00000021336	Slc17a4	-1.21337	0.00159803	0.00597525
ENSMUSG00000045349	Sh2d5	2.34413	6.92093e-48	9.88781e-46	ENSMUSG00000083406	Gm8410	-1.2132	0.0075879	0.0227567
ENSMUSG00000090124	Ugt1a7c	2.34155	6.71569e-15	1.36636e-13	ENSMUSG00000078552	Dcdc2b	-1.21169	0.00848559	0.0250445
ENSMUSG00000048142	Nat8l	2.34046	1.25902e-09	1.44186e-08	ENSMUSG00000029752	Asns	-1.21071	3.0587e-08	2.90476e-07
ENSMUSG00000027544	Nfatc2	2.3398	8.5362e-28	4.64348e-26	ENSMUSG00000022849	Hspbap1	-1.21071	0.000501355	0.00215333
ENSMUSG00000028864	Hgf	2.32864	2.8466e-30	1.75397e-28	ENSMUSG00000024130	Abca3	-1.2097	6.46085e-26	3.12258e-24
ENSMUSG00000057914	Cacnb2	2.32535	2.04243e-12	3.21084e-11	ENSMUSG00000028393	Alad	-1.20897	3.35686e-09	3.63082e-08
ENSMUSG00000000903	Vpreb3	2.31536	0.000205237	0.000969588	ENSMUSG00000010154	Spire2	-1.2082	0.00880642	0.0258564
ENSMUSG00000008855	Hdac5	2.31382	1.98598e-59	5.16393e-57	ENSMUSG00000050891	Tatdn1	-1.20192	0.0112902	0.0317369
ENSMUSG00000029275	Gfi1	2.31062	0.00762731	0.0228485	ENSMUSG00000068220	Lgals1	-1.19806	8.75914e-05	0.000450822
ENSMUSG00000023328	Ache	2.30712	1.42451e-37	1.2026e-35	ENSMUSG00000028862	Map3k6	-1.19591	5.57783e-11	7.6014e-10
ENSMUSG00000038517	Tbkbp1	2.30615	5.60382e-16	1.26047e-14	ENSMUSG00000009566	Fpgs	-1.19338	2.48374e-27	1.32885e-25
ENSMUSG00000041481	Serpina3g	2.30523	5.80077e-40	5.75693e-38	ENSMUSG00000088909	Gm25432	-1.19109	0.0028428	0.00985318
ENSMUSG00000090622	A930033H14Rik	2.29407	1.33789e-06	9.7227e-06	ENSMUSG00000031901	Dus2	-1.19053	8.34399e-06	5.28141e-05
ENSMUSG00000052117	D630039A03Rik	2.29218	1.09953e-07	9.57467e-07	ENSMUSG00000091083	Gm4535	-1.18755	3.87529e-09	4.16042e-08
ENSMUSG00000024034	Tmprss3	2.28769	6.29424e-06	4.09566e-05	ENSMUSG00000026796	Fam129b	-1.18585	1.26797e-26	6.43939e-25
ENSMUSG00000024349	Tmem173	2.28725	5.31088e-09	5.57728e-08	ENSMUSG00000046598	Bdh1	-1.18265	0.00118213	0.00457134
ENSMUSG00000018341	Il12rb2	2.28597	2.69791e-16	6.2301e-15	ENSMUSG00000005803	Sqrdl	-1.18107	0.00147371	0.00556645
ENSMUSG00000016239	Lonrf3	2.28231	3.03959e-06	2.09421e-05	ENSMUSG00000093734	Gm25082	-1.18022	0.00774149	0.0231319
ENSMUSG00000004562	Arhgef40	2.28217	6.7583e-44	7.98769e-42	ENSMUSG00000000934	Top1mt	-1.17824	0.000183734	0.00087821
ENSMUSG00000020042	Btbd11	2.28172	1.76497e-19	5.20327e-18	ENSMUSG00000031398	Plxna3	-1.17759	1.8606e-05	0.000110809
ENSMUSG00000027646	Src	2.28134	6.73641e-18	1.75864e-16	ENSMUSG00000052336	Cx3cr1	-1.17746	0.000487396	0.00210101
ENSMUSG00000028434	Epb4.1l4b	2.27612	6.8461e-39	6.35759e-37	ENSMUSG00000071653	1810009A15Rik	-1.175	0.00888774	0.0260599
ENSMUSG00000057766	Ankrd29	2.27552	5.16326e-16	1.16744e-14	ENSMUSG00000002068	Ccne1	-1.17335	1.79335e-06	1.27755e-05
ENSMUSG00000003206	Ebi3	2.27518	6.31999e-14	1.16713e-12	ENSMUSG00000034353	Ramp1	-1.17178	1.9288e-26	9.60781e-25
ENSMUSG00000025104	Hdgfrp3	2.27389	8.14338e-39	7.50866e-37	ENSMUSG00000022550	Adck5	-1.17094	4.56681e-13	7.72081e-12
ENSMUSG00000097352	C920009B18Rik	2.27316	8.96069e-08	7.93583e-07	ENSMUSG00000072770	Acrbp	-1.16974	7.14671e-05	0.000375412
ENSMUSG00000092250	Gm20467	2.2703	8.24336e-08	7.33552e-07	ENSMUSG00000031937	Vstm5	-1.16453	0.00215219	0.00771665
ENSMUSG00000019122	Ccl9	2.27003	1.7445e-06	1.24412e-05	ENSMUSG00000010048	Ifrd2	-1.16132	2.38052e-24	1.01141e-22
ENSMUSG00000074342	I830077J02Rik	2.26947	1.68461e-15	3.64453e-14	ENSMUSG00000041959	S100a10	-1.1611	2.99791e-13	5.20372e-12
ENSMUSG00000033585	Ndn	2.26637	5.1421e-05	0.000277281	ENSMUSG00000074364	Ehd2	-1.16031	1.70104e-06	1.21579e-05
ENSMUSG00000026315	Serpinb8	2.26626	0.00210529	0.00757146	ENSMUSG00000077734	Snord83b	-1.15956	0.00979437	0.0281718
ENSMUSG00000029084	Cd38	2.26307	1.67321e-12	2.6561e-11	ENSMUSG00000034574	Daam1	-1.1588	1.20702e-17	3.07696e-16
ENSMUSG00000028701	Lurap1	2.26303	1.15147e-05	7.10837e-05	ENSMUSG00000031196	F8	-1.15684	0.000678427	0.00281526
ENSMUSG00000023963	Cyp39a1	2.2621	0.000119228	0.000597797	ENSMUSG00000049422	Chchd10	-1.15672	1.32822e-06	9.65782e-06
ENSMUSG00000074071	Fam169b	2.26152	1.64176e-07	1.39143e-06	ENSMUSG00000032507	Fbxl2	-1.15404	0.000561867	0.00238331
ENSMUSG00000031740	Mmp2	2.26063	4.55855e-08	4.20921e-07	ENSMUSG00000038982	Bloc1s5	-1.15262	4.03617e-15	8.40933e-14
ENSMUSG00000044734	Serpinb1a	2.26043	4.5782e-65	1.65336e-62	ENSMUSG00000028412	Slc44a1	-1.15057	3.81599e-15	7.96334e-14
ENSMUSG00000009418	Nav1	2.25924	3.29344e-74	1.52922e-71	ENSMUSG00000001995	Sipa1l2	-1.14339	0.000576738	0.00243526
ENSMUSG00000041992	Rapgef5	2.25785	8.05296e-05	0.000417284	ENSMUSG00000036377	C530008M17Rik	-1.14255	9.05589e-18	2.34067e-16
ENSMUSG00000032035	Ets1	2.2574	4.26344e-20	1.30115e-18	ENSMUSG00000039648	Ccbl1	-1.13862	5.91326e-05	0.000315463
EnsembleGeneID	Gene symbol	log Fold Change	PValue	False Discovery Rate	EnsembleGeneID	Gene symbol	log Fold Change	PValue	False Discovery Rate
ENSMUSG00000034898	Filip1	2.25635	0.00226591	0.00807762	ENSMUSG00000000134	Tfe3	-1.13634	4.62903e-26	2.26248e-24
ENSMUSG00000021071	Trim9	2.25512	0.000123008	0.000615799	ENSMUSG00000047037	Nipa1	-1.13309	1.79303e-18	4.90762e-17
ENSMUSG00000032875	Arhgef17	2.25311	3.65731e-08	3.44555e-07	ENSMUSG00000038894	Irs2	-1.13103	6.46536e-05	0.000342527
ENSMUSG00000039126	Prune2	2.25275	1.22859e-06	8.99378e-06	ENSMUSG00000000154	Slc22a18	-1.13046	0.00192216	0.00700393
ENSMUSG00000099145	Mir8116	2.24981	2.81655e-14	5.36133e-13	ENSMUSG00000026482	Rgl1	-1.1303	4.55637e-07	3.5945e-06
ENSMUSG00000039005	Tlr4	2.24814	3.72764e-17	9.19603e-16	ENSMUSG00000083482	Gm14706	-1.13021	0.0181738	0.0473978
ENSMUSG00000027035	Cers6	2.24802	5.88223e-25	2.619e-23	ENSMUSG00000031860	Pbx4	-1.12597	7.63536e-08	6.84602e-07
ENSMUSG00000020788	Atp2a3	2.24684	3.18146e-55	6.78068e-53	ENSMUSG00000053897	Slc39a8	-1.12403	4.39219e-08	4.06137e-07
ENSMUSG00000040152	Thbs1	2.24654	1.15585e-06	8.50916e-06	ENSMUSG00000048232	Fbxo10	-1.12335	2.02961e-07	1.69473e-06
ENSMUSG00000048600	Gm5763	2.2435	2.39441e-05	0.000139408	ENSMUSG00000055897	Ppp4r1l-ps	-1.12107	3.99834e-09	4.27487e-08
ENSMUSG00000072620	Slfn2	2.24254	3.68016e-12	5.66892e-11	ENSMUSG00000020491	2810021J22Rik	-1.12066	5.64193e-08	5.15828e-07
ENSMUSG00000013698	Pea15a	2.24057	4.19325e-23	1.60342e-21	ENSMUSG00000074578	1500012F01Rik	-1.12027	3.71674e-08	3.4889e-07
ENSMUSG00000055737	Ghr	2.24007	2.19886e-09	2.43504e-08	ENSMUSG00000031671	Setd6	-1.11773	2.49942e-12	3.89628e-11
ENSMUSG00000001025	S100a6	2.23952	0.000161	0.000783078	ENSMUSG00000023826	Park2	-1.11543	0.00769317	0.0230193
ENSMUSG00000038963	Slco4a1	2.23949	3.35562e-27	1.75913e-25	ENSMUSG00000097101	1810034E14Rik	-1.11247	0.00014795	0.000726943
ENSMUSG00000042439	Zfp532	2.23465	1.99816e-15	4.29389e-14	ENSMUSG00000021193	Pitrm1	-1.11029	4.1386e-24	1.74129e-22
ENSMUSG00000030745	Il21r	2.23058	1.57742e-26	7.94887e-25	ENSMUSG00000042599	Kdm7a	-1.10874	3.50071e-11	4.9203e-10
ENSMUSG00000036036	Zfp57	2.22926	1.69794e-08	1.68227e-07	ENSMUSG00000052724	Gm9888	-1.10379	7.43596e-07	5.6307e-06
ENSMUSG00000033066	Gas7	2.22621	0.00384599	0.0127282	ENSMUSG00000077440	Gm23130	-1.10376	0.00150482	0.00566038
ENSMUSG00000031391	L1cam	2.22542	0.000225802	0.00105371	ENSMUSG00000044468	Fam46c	-1.1035	7.66801e-07	5.7994e-06
ENSMUSG00000024910	Ctsw	2.22174	0.0029473	0.0101558	ENSMUSG00000065282	Gm24455	-1.103	0.0095794	0.027676
ENSMUSG00000032194	Kank2	2.22002	3.27276e-19	9.54016e-18	ENSMUSG00000024799	Tm7sf2	-1.10168	0.00191469	0.00698062
ENSMUSG00000097537	2610020C07Rik	2.21765	1.30195e-05	7.96915e-05	ENSMUSG00000026701	Prdx6	-1.09186	1.31926e-18	3.63383e-17
ENSMUSG00000000058	Cav2	2.21543	8.06157e-13	1.33514e-11	ENSMUSG00000091264	Smim13	-1.08981	2.13774e-17	5.37579e-16
ENSMUSG00000024143	Rhoq	2.21368	1.02896e-24	4.50421e-23	ENSMUSG00000097042	Gm17491	-1.08973	3.19726e-05	0.000180162
ENSMUSG00000052681	Rap1b	2.21009	1.47712e-44	1.82895e-42	ENSMUSG00000024869	Nudt8	-1.08953	2.64235e-07	2.16602e-06
ENSMUSG00000087150	BC064078	2.20961	6.78939e-10	8.01715e-09	ENSMUSG00000029312	Klhl8	-1.08934	0.000182063	0.000871822
ENSMUSG00000039693	Msantd3	2.20797	7.70399e-19	2.17738e-17	ENSMUSG00000053297	AI854703	-1.08915	1.76733e-11	2.55301e-10
ENSMUSG00000027435	Cd93	2.20738	5.25856e-62	1.55379e-59	ENSMUSG00000084348	Gm14608	-1.08601	0.00276823	0.00961777
ENSMUSG00000068105	Tnfrsf13c	2.20701	7.41568e-05	0.000387817	ENSMUSG00000033863	Klf9	-1.08475	7.24522e-06	4.64931e-05
ENSMUSG00000025268	Maged2	2.20688	3.53536e-15	7.41341e-14	ENSMUSG00000020176	Grb10	-1.08373	5.80412e-17	1.41045e-15
ENSMUSG00000027661	Slc2a10	2.20506	9.28059e-08	8.1968e-07	ENSMUSG00000097978	Gm5864	-1.08297	1.08719e-18	3.03315e-17
ENSMUSG00000020101	4632428N05Rik	2.20121	2.26648e-23	9.01116e-22	ENSMUSG00000042333	Tnfrsf14	-1.08218	0.000215194	0.00101067
ENSMUSG00000024538	Ppic	2.20112	5.64489e-26	2.74866e-24	ENSMUSG00000027452	Acss1	-1.08042	1.73641e-14	3.37444e-13
ENSMUSG00000032966	Fkbp1a	2.20101	1.26998e-37	1.07915e-35	ENSMUSG00000050114	Prdx6b	-1.07838	1.09492e-22	4.06715e-21
ENSMUSG00000001053	N4bp3	2.19789	5.78435e-07	4.47633e-06	ENSMUSG00000002602	Axl	-1.07743	7.36115e-06	4.71208e-05
ENSMUSG00000028457	Atp8b5	2.19738	8.85708e-12	1.31903e-10	ENSMUSG00000023960	Enpp5	-1.07492	4.9953e-17	1.21846e-15
ENSMUSG00000008540	Mgst1	2.19624	2.25282e-05	0.000131992	ENSMUSG00000077711	AF357399	-1.0739	0.00998657	0.0286451
ENSMUSG00000022885	St6gal1	2.19469	0.0002778	0.00126993	ENSMUSG00000084325	Gm15550	-1.07388	0.0045534	0.0147114
ENSMUSG00000031216	Stard8	2.17914	1.19757e-18	3.32683e-17	ENSMUSG00000053746	Ptrh1	-1.07304	0.000736207	0.00302702
ENSMUSG00000063450	Syne2	2.17573	6.23355e-10	7.41467e-09	ENSMUSG00000028214	Gem	-1.07122	0.0190953	0.0492673
ENSMUSG00000031375	Bgn	2.17383	8.44669e-19	2.37696e-17	ENSMUSG00000014444	Piezo1	-1.06954	1.62953e-14	3.1858e-13
ENSMUSG00000057337	Chst3	2.17018	0.00225217	0.00804187	ENSMUSG00000040164	Kcns1	-1.068	0.00133735	0.00511174
ENSMUSG00000047842	Diras2	2.16729	1.07088e-13	1.92833e-12	ENSMUSG00000033847	Pla2g4c	-1.06684	0.000294881	0.00133907
ENSMUSG00000015766	Eps8	2.16303	1.45217e-14	2.86055e-13	ENSMUSG00000021102	Glrx5	-1.06606	1.94942e-16	4.53389e-15
ENSMUSG00000030054	Gp9	2.16295	4.29966e-31	2.88144e-29	ENSMUSG00000025498	Irf7	-1.06513	7.56352e-09	7.79186e-08
EnsembleGeneID	Gene symbol	log Fold Change	PValue	False Discovery Rate	EnsembleGeneID	Gene symbol	log Fold Change	PValue	False Discovery Rate
ENSMUSG00000022178	Ajuba	2.15935	8.73425e-14	1.58374e-12	ENSMUSG00000018398	39692	-1.0592	7.63713e-17	1.83955e-15
ENSMUSG00000034595	Ppp1r18	2.15743	1.90289e-42	2.07895e-40	ENSMUSG00000025732	Fam195a	-1.05787	7.91828e-06	5.03401e-05
ENSMUSG00000092060	Bend4	2.15228	5.80146e-37	4.68477e-35	ENSMUSG00000097579	Gm26799	-1.0573	0.0148927	0.0402203
ENSMUSG00000019866	Aim1	2.14507	0.00158084	0.00592119	ENSMUSG00000028405	Aco1	-1.05582	9.30495e-17	2.2197e-15
ENSMUSG00000049625	Tifab	2.14359	0.000114723	0.000576542	ENSMUSG00000023393	Slc17a9	-1.0542	1.25076e-06	9.14062e-06
ENSMUSG00000062310	Glrp1	2.14347	3.81445e-08	3.57289e-07	ENSMUSG00000090394	4930523C07Rik	-1.0493	6.53042e-17	1.58104e-15
ENSMUSG00000042351	Grap2	2.14269	3.91782e-09	4.2026e-08	ENSMUSG00000044134	Fam109a	-1.04842	1.50687e-06	1.08476e-05
ENSMUSG00000026072	Il1r1	2.14266	3.28576e-15	6.91232e-14	ENSMUSG00000039633	Lonrf1	-1.0461	1.79744e-11	2.59361e-10
ENSMUSG00000053541	Gm4759	2.14179	1.55988e-16	3.65406e-15	ENSMUSG00000086034	Gm15201	-1.04537	0.00118855	0.00459206
ENSMUSG00000022816	Fstl1	2.13517	5.9822e-08	5.4464e-07	ENSMUSG00000035248	Zcchc6	-1.04522	2.94226e-14	5.57614e-13
ENSMUSG00000087651	1500009L16Rik	2.13505	0.000926069	0.0036932	ENSMUSG00000074238	Ap1ar	-1.04501	2.30444e-18	6.24168e-17
ENSMUSG00000037306	Man1c1	2.1334	1.82055e-12	2.87245e-11	ENSMUSG00000021215	Net1	-1.04472	1.24221e-16	2.92042e-15
ENSMUSG00000052889	Prkcb	2.1329	1.08847e-05	6.758e-05	ENSMUSG00000033618	Map3k13	-1.04381	0.0140206	0.0382143
ENSMUSG00000017929	B4galt5	2.1327	3.74687e-20	1.14889e-18	ENSMUSG00000065738	Gm24494	-1.04091	0.00158471	0.00593228
ENSMUSG00000023191	Leprel2	2.13145	4.04522e-19	1.16612e-17	ENSMUSG00000079481	Nhsl2	-1.03816	6.43755e-06	4.17637e-05
ENSMUSG00000054850	6330419J24Rik	2.12995	4.26025e-13	7.24967e-12	ENSMUSG00000024436	Mrps18b	-1.03756	5.20808e-06	3.44406e-05
ENSMUSG00000023982	Guca1a	2.12491	5.96246e-09	6.19153e-08	ENSMUSG00000020638	Cmpk2	-1.03719	1.31543e-18	3.63099e-17
ENSMUSG00000029771	Irf5	2.12328	1.97869e-13	3.48105e-12	ENSMUSG00000010755	Cars	-1.03442	1.43801e-05	8.71995e-05
ENSMUSG00000037902	Sirpa	2.12233	2.66073e-49	4.21856e-47	ENSMUSG00000002289	Angptl4	-1.0341	9.0397e-11	1.20539e-09
ENSMUSG00000069516	Lyz2	2.12138	4.96623e-44	5.92348e-42	ENSMUSG00000045466	Zfp956	-1.03367	2.36368e-16	5.47776e-15
ENSMUSG00000024511	Rab27b	2.11923	1.49732e-36	1.19428e-34	ENSMUSG00000068329	Htra2	-1.03108	5.62715e-21	1.85212e-19
ENSMUSG00000022540	Rogdi	2.11194	3.31231e-06	2.27127e-05	ENSMUSG00000051950	B3glct	-1.02968	1.10526e-13	1.98747e-12
ENSMUSG00000025743	Sdc3	2.11101	4.19625e-08	3.90158e-07	ENSMUSG00000045216	Hs6st1	-1.02881	3.08902e-18	8.28049e-17
ENSMUSG00000053062	Jam2	2.11082	2.23276e-06	1.56994e-05	ENSMUSG00000062006	Rpl34	-1.02568	0.00189341	0.00692659
ENSMUSG00000032776	Mctp2	2.1103	8.44526e-09	8.67273e-08	ENSMUSG00000035212	Leprot	-1.025	1.15162e-16	2.71728e-15
ENSMUSG00000037972	Snn	2.11028	1.13268e-12	1.83846e-11	ENSMUSG00000042202	Slc35e2	-1.02407	1.43282e-13	2.54482e-12
ENSMUSG00000037940	Inpp4b	2.10521	6.99136e-21	2.27237e-19	ENSMUSG00000047821	Trim16	-1.02234	9.27573e-08	8.1968e-07
ENSMUSG00000030123	Plxnd1	2.10512	4.05638e-32	2.82016e-30	ENSMUSG00000028480	Glipr2	-1.0219	3.14757e-17	7.83939e-16
ENSMUSG00000020178	Adora2a	2.10474	1.62353e-37	1.33592e-35	ENSMUSG00000015659	Serac1	-1.01837	4.48593e-05	0.000244946
ENSMUSG00000015305	Sash1	2.10405	1.06432e-28	5.9643e-27	ENSMUSG00000036091	Hyal3	-1.01829	1.40574e-08	1.4091e-07
ENSMUSG00000032718	Mansc1	2.10334	1.6282e-22	5.97972e-21	ENSMUSG00000029171	Pgm1	-1.01769	2.07798e-12	3.25885e-11
ENSMUSG00000022103	Gfra2	2.10273	0.000172864	0.000833914	ENSMUSG00000047789	Slc38a9	-1.01657	7.54973e-09	7.78383e-08
ENSMUSG00000019558	Slc6a8	2.1017	0.000245387	0.00113493	ENSMUSG00000054499	Dedd2	-1.0151	5.71646e-15	1.17039e-13
ENSMUSG00000061751	Kalrn	2.10115	1.23417e-07	1.06899e-06	ENSMUSG00000098197	BC051537	-1.01357	0.000769969	0.00314495
ENSMUSG00000030257	Srgap3	2.10061	2.39177e-33	1.72752e-31	ENSMUSG00000032892	Rangrf	-1.01234	0.00172882	0.00639989
ENSMUSG00000040562	Gstm2	2.10012	3.49369e-05	0.000195193	ENSMUSG00000001870	Ltbp1	-1.01099	0.000109727	0.000552718
ENSMUSG00000075702	Selm	2.09897	0.000512446	0.00219573	ENSMUSG00000041247	Lamp3	-1.00844	0.00300522	0.0103307
ENSMUSG00000035835	BC005764	2.09784	3.04331e-13	5.27548e-12	ENSMUSG00000032369	Plscr1	-1.00727	1.49515e-09	1.6903e-08
ENSMUSG00000022793	B4galt4	2.09779	5.02895e-13	8.48008e-12	ENSMUSG00000072381	Gm10355	-1.00581	0.016602	0.0439866
ENSMUSG00000032717	Mdfi	2.09624	1.2858e-14	2.5444e-13	ENSMUSG00000096917	2500002B13Rik	-1.00271	0.00298106	0.0102558
ENSMUSG00000027995	Tlr2	2.09593	3.30329e-19	9.60373e-18	ENSMUSG00000039233	Tbce	-1.00245	5.2278e-08	4.79991e-07
ENSMUSG00000052920	Prkg1	2.09577	4.08566e-30	2.48214e-28	ENSMUSG00000062046	5730460C07Rik	-1.00045	0.0133403	0.0366287
ENSMUSG00000026986	Hnmt	2.0939	1.72493e-17	4.36301e-16	ENSMUSG00000033862	Cdk10	-0.99589	2.20495e-06	1.55122e-05
ENSMUSG00000056124	B4galt6	2.09193	4.20065e-15	8.73803e-14	ENSMUSG00000064105	Cnnm2	-0.992489	5.72143e-10	6.86213e-09
ENSMUSG00000039315	Clnk	2.09036	0.000187921	0.000895258	ENSMUSG00000073008	Gpr174	-0.991752	0.0168571	0.0445717
ENSMUSG00000001663	Gstt1	2.08909	2.2422e-07	1.85556e-06	ENSMUSG00000039908	Slc26a11	-0.991602	0.0086681	0.0255195
EnsembleGeneID	Gene symbol	log Fold Change	PValue	False Discovery Rate	EnsembleGeneID	Gene symbol	log Fold Change	PValue	False Discovery Rate
ENSMUSG00000026437	Cdk18	2.0841	1.05274e-12	1.71728e-11	ENSMUSG00000026670	Uap1	-0.991312	4.47681e-17	1.09404e-15
ENSMUSG00000038421	Fcrla	2.08319	0.00343474	0.0115418	ENSMUSG00000021290	2010107E04Rik	-0.990638	0.00171143	0.00634094
ENSMUSG00000068606	Gm4841	2.08093	8.98814e-05	0.000462059	ENSMUSG00000030117	Gdf3	-0.990348	2.39259e-07	1.97624e-06
ENSMUSG00000079110	Capn3	2.0803	0.00378736	0.0125611	ENSMUSG00000032519	Slc25a38	-0.989613	1.2745e-09	1.45476e-08
ENSMUSG00000066861	Oas1g	2.08006	2.25501e-05	0.000132032	ENSMUSG00000065226	Gm25791	-0.98735	0.000335795	0.00151271
ENSMUSG00000041444	Arhgap32	2.08	3.33028e-53	6.36719e-51	ENSMUSG00000073478	D730003I15Rik	-0.987026	0.00150511	0.00566038
ENSMUSG00000000938	Hoxa10	2.07943	6.88251e-14	1.26567e-12	ENSMUSG00000059422	Gm8116	-0.984274	1.04765e-18	2.92913e-17
ENSMUSG00000030554	Synm	2.07938	0.000106883	0.000539857	ENSMUSG00000035863	Palm	-0.984051	1.15417e-11	1.69744e-10
ENSMUSG00000028459	Cd72	2.07913	9.12541e-10	1.06308e-08	ENSMUSG00000041920	Slc16a6	-0.983922	2.80492e-15	5.96838e-14
ENSMUSG00000020399	Havcr2	2.07716	1.92103e-05	0.000114095	ENSMUSG00000036817	Sun1	-0.983393	2.59775e-16	6.00949e-15
ENSMUSG00000035273	Hpse	2.07714	7.73138e-05	0.000402546	ENSMUSG00000066877	Nck2	-0.981939	1.0285e-14	2.05716e-13
ENSMUSG00000014164	Klhl3	2.07373	0.000742051	0.00304623	ENSMUSG00000026532	Spta1	-0.981209	0.000558375	0.00237004
ENSMUSG00000049555	Tmie	2.07061	0.0013376	0.00511174	ENSMUSG00000022346	Myc	-0.978964	1.17408e-11	1.72477e-10
ENSMUSG00000032816	Igdcc4	2.06854	3.08821e-07	2.5031e-06	ENSMUSG00000072258	Taf1a	-0.978184	0.00598307	0.0185469
ENSMUSG00000029765	Plxna4	2.06691	8.18939e-11	1.09425e-09	ENSMUSG00000028289	Epha7	-0.976748	0.00289584	0.0100103
ENSMUSG00000011171	Vipr2	2.06625	3.9622e-10	4.88735e-09	ENSMUSG00000030410	Dmwd	-0.975584	2.17209e-14	4.18361e-13
ENSMUSG00000056476	Med12l	2.06401	5.05636e-46	6.64018e-44	ENSMUSG00000030084	Plxna1	-0.974513	1.11076e-16	2.62563e-15
ENSMUSG00000055172	C1ra	2.06231	7.89319e-05	0.000409658	ENSMUSG00000031381	Piga	-0.973821	4.58933e-15	9.48582e-14
ENSMUSG00000038679	Trps1	2.06023	6.04101e-11	8.18169e-10	ENSMUSG00000000148	Brat1	-0.972143	1.81557e-17	4.58335e-16
ENSMUSG00000064065	Ipcef1	2.05718	3.12373e-07	2.52717e-06	ENSMUSG00000028124	Gclm	-0.970279	7.68949e-15	1.55344e-13
ENSMUSG00000030917	Tmem159	2.05416	2.39523e-15	5.11337e-14	ENSMUSG00000029513	Prkab1	-0.969624	4.87955e-08	4.48649e-07
ENSMUSG00000009628	Tex15	2.05274	5.34938e-06	3.53211e-05	ENSMUSG00000004748	Mtfp1	-0.968598	3.58217e-07	2.8748e-06
ENSMUSG00000003420	Fcgrt	2.04909	6.54458e-07	5.02873e-06	ENSMUSG00000028943	Espn	-0.967159	3.12389e-05	0.000176658
ENSMUSG00000053137	Mapk11	2.04733	0.00155169	0.00582164	ENSMUSG00000061477	Rps7	-0.966871	0.00110001	0.00430112
ENSMUSG00000041548	Hspb8	2.04616	0.00413548	0.0135463	ENSMUSG00000062729	Ppox	-0.966687	1.8967e-08	1.85825e-07
ENSMUSG00000038527	C1rl	2.04151	6.02492e-11	8.1764e-10	ENSMUSG00000050545	Fam228b	-0.966632	0.00604351	0.018712
ENSMUSG00000045104	Gm5514	2.03939	4.45639e-10	5.44525e-09	ENSMUSG00000042660	Wdr55	-0.964009	6.28564e-16	1.41139e-14
ENSMUSG00000022218	Tgm1	2.03932	1.32154e-07	1.13633e-06	ENSMUSG00000041506	Rrp9	-0.963999	1.45324e-09	1.64578e-08
ENSMUSG00000037169	Mycn	2.03854	2.33663e-28	1.29823e-26	ENSMUSG00000021054	Sgpp1	-0.962876	2.06051e-14	3.9805e-13
ENSMUSG00000024924	Vldlr	2.03844	7.62524e-23	2.86519e-21	ENSMUSG00000020474	Polm	-0.96204	4.31515e-09	4.58344e-08
ENSMUSG00000024617	Camk2a	2.03674	1.42648e-23	5.77748e-22	ENSMUSG00000042659	Arrdc4	-0.961791	2.36845e-09	2.61172e-08
ENSMUSG00000039934	Gsap	2.03623	3.06891e-14	5.80769e-13	ENSMUSG00000038764	Ptpn3	-0.961654	1.01068e-05	6.30511e-05
ENSMUSG00000033721	Vav3	2.03427	6.09766e-25	2.70565e-23	ENSMUSG00000009927	Rps25	-0.959129	9.38336e-05	0.00047991
ENSMUSG00000034486	Gbx2	2.03368	1.78362e-14	3.46102e-13	ENSMUSG00000020444	Guk1	-0.957818	2.16096e-08	2.10763e-07
ENSMUSG00000079056	Kcnip3	2.03141	0.000676621	0.00280957	ENSMUSG00000040565	Btaf1	-0.957175	6.6396e-15	1.353e-13
ENSMUSG00000031647	Mfap3l	2.02739	7.71172e-16	1.71326e-14	ENSMUSG00000054428	Atpif1	-0.956854	4.17148e-17	1.02521e-15
ENSMUSG00000028926	Cdk14	2.02636	4.99221e-10	6.03756e-09	ENSMUSG00000028494	Plin2	-0.956721	3.73708e-13	6.41357e-12
ENSMUSG00000043110	Lrrn4	2.02244	0.000144996	0.000713509	ENSMUSG00000024206	Rfx2	-0.956084	9.84143e-08	8.65686e-07
ENSMUSG00000033565	Rbfox2	2.0146	8.65005e-12	1.28967e-10	ENSMUSG00000011257	Pabpc4	-0.955084	1.19482e-16	2.8141e-15
ENSMUSG00000025330	Padi4	2.01393	9.35734e-10	1.08815e-08	ENSMUSG00000026198	Abcb6	-0.953421	0.00563445	0.0176345
ENSMUSG00000099065	Gm19980	2.01238	0.00189434	0.00692779	ENSMUSG00000080840	Gm11349	-0.951669	0.00281194	0.00975661
ENSMUSG00000022091	Sorbs3	2.01127	8.94808e-18	2.32204e-16	ENSMUSG00000063488	Zkscan7	-0.951214	0.000417145	0.0018322
ENSMUSG00000038732	Mboat1	2.01057	8.73457e-21	2.83187e-19	ENSMUSG00000026797	Stxbp1	-0.949731	5.66974e-18	1.49215e-16
ENSMUSG00000049313	Sorl1	2.00937	1.06799e-06	7.91614e-06	ENSMUSG00000042708	Shcbp1l	-0.949342	0.015129	0.0407484
ENSMUSG00000089944	Gm8292	2.00819	3.75839e-09	4.04159e-08	ENSMUSG00000031659	Adcy7	-0.946947	7.24167e-13	1.20395e-11
ENSMUSG00000030142	Clec4e	2.00809	4.21021e-10	5.17852e-09	ENSMUSG00000024781	Lipa	-0.946781	7.30307e-17	1.76482e-15
EnsembleGeneID	Gene symbol	log Fold Change	PValue	False Discovery Rate	EnsembleGeneID	Gene symbol	log Fold Change	PValue	False Discovery Rate
ENSMUSG00000041460	Cacna2d4	2.00785	2.56858e-08	2.47915e-07	ENSMUSG00000028042	Zbtb7b	-0.946598	1.81195e-07	1.52573e-06
ENSMUSG00000036356	Csgalnact1	2.00697	8.19384e-59	2.04862e-56	ENSMUSG00000028741	Mrto4	-0.946029	2.58162e-06	1.79389e-05
ENSMUSG00000020926	Adam11	2.00458	1.08256e-06	8.00592e-06	ENSMUSG00000051397	Tacstd2	-0.945997	4.05202e-09	4.3287e-08
ENSMUSG00000015533	Itga2	1.99343	4.96513e-07	3.9004e-06	ENSMUSG00000068874	Selenbp1	-0.9442	4.69688e-11	6.44816e-10
ENSMUSG00000030303	Far2	1.99326	0.0042763	0.0139199	ENSMUSG00000047407	Tgif1	-0.943273	8.87042e-07	6.66029e-06
ENSMUSG00000020656	Grhl1	1.99221	0.000351842	0.00157789	ENSMUSG00000056665	Them6	-0.937396	3.18766e-13	5.511e-12
ENSMUSG00000025151	Maged1	1.98872	1.10165e-08	1.11807e-07	ENSMUSG00000087008	Gm5530	-0.936116	1.15096e-12	1.86347e-11
ENSMUSG00000009378	Slc16a12	1.98799	0.00574552	0.0179303	ENSMUSG00000021171	Esyt2	-0.934711	1.92874e-14	3.73147e-13
ENSMUSG00000037820	Tgm2	1.98792	2.65222e-41	2.73663e-39	ENSMUSG00000055044	Pdlim1	-0.933273	8.31821e-14	1.51464e-12
ENSMUSG00000049721	Gal3st1	1.98613	0.00840629	0.0248498	ENSMUSG00000030930	Chst15	-0.933033	4.46465e-13	7.55794e-12
ENSMUSG00000038260	Trpm4	1.98459	3.47017e-08	3.27495e-07	ENSMUSG00000031583	Wrn	-0.932748	1.2513e-13	2.2377e-12
ENSMUSG00000019947	Arid5b	1.98437	1.47052e-07	1.25695e-06	ENSMUSG00000091644	Gm17590	-0.932376	0.000652901	0.00271976
ENSMUSG00000020315	Sptbn1	1.98228	1.79294e-57	4.23818e-55	ENSMUSG00000015342	Xk	-0.930632	4.62208e-10	5.62656e-09
ENSMUSG00000024013	Fgd2	1.98176	8.40039e-08	7.46503e-07	ENSMUSG00000062704	9430002A10Rik	-0.928378	0.0128372	0.0354555
ENSMUSG00000023367	Tmem176a	1.98147	4.66766e-38	4.04562e-36	ENSMUSG00000024410	3110002H16Rik	-0.927232	4.33596e-08	4.01778e-07
ENSMUSG00000046841	Ckap4	1.97967	1.19388e-50	2.04232e-48	ENSMUSG00000036292	Gramd1c	-0.926419	9.43019e-08	8.32328e-07
ENSMUSG00000049775	Tmsb4x	1.97844	2.9614e-39	2.85194e-37	ENSMUSG00000072893	4933439C10Rik	-0.925491	0.0134574	0.0368958
ENSMUSG00000022656	Pvrl3	1.97814	0.00338458	0.0113968	ENSMUSG00000078713	Tomm5	-0.921044	2.98777e-07	2.42927e-06
ENSMUSG00000067586	S1pr3	1.97788	0.00112642	0.00439118	ENSMUSG00000027519	Rab22a	-0.91727	8.46812e-11	1.13033e-09
ENSMUSG00000036136	Fam110c	1.97617	1.04606e-16	2.48627e-15	ENSMUSG00000034659	Tmem109	-0.915459	6.89198e-09	7.12262e-08
ENSMUSG00000001768	Rin2	1.97607	2.98661e-08	2.84252e-07	ENSMUSG00000029322	Plac8	-0.915085	0.000188846	0.000899334
ENSMUSG00000020121	Srgap1	1.97069	7.09803e-05	0.000373005	ENSMUSG00000085385	9430008C03Rik	-0.912573	3.72218e-10	4.60439e-09
ENSMUSG00000026817	Ak1	1.96933	2.56684e-18	6.92354e-17	ENSMUSG00000037814	Larp1b	-0.909406	4.06206e-07	3.22017e-06
ENSMUSG00000056758	Hmga2	1.96795	5.49524e-11	7.50458e-10	ENSMUSG00000015932	Dstn	-0.909391	3.81296e-14	7.16363e-13
ENSMUSG00000064023	Klk8	1.96384	3.91232e-18	1.0423e-16	ENSMUSG00000025702	39508	-0.906326	6.5146e-12	9.79148e-11
ENSMUSG00000028073	Pear1	1.96028	1.06655e-47	1.5072e-45	ENSMUSG00000029657	Hsph1	-0.90589	7.36076e-07	5.59306e-06
ENSMUSG00000094626	Cecr6	1.96015	0.000883978	0.00354491	ENSMUSG00000020514	Mrpl22	-0.902619	0.000381811	0.00169533
ENSMUSG00000015568	Lpl	1.95865	7.48149e-05	0.000391101	ENSMUSG00000041341	Atg2b	-0.902198	1.62859e-15	3.53478e-14
ENSMUSG00000051314	Ffar2	1.95748	1.54128e-09	1.74094e-08	ENSMUSG00000043487	Acot6	-0.901248	9.63574e-05	0.00049185
ENSMUSG00000015224	Cyp2j9	1.95632	3.36133e-06	2.30367e-05	ENSMUSG00000085611	Ap3s1-ps1	-0.900361	0.00295654	0.0101849
ENSMUSG00000043017	Ptgir	1.95093	0.00297291	0.0102305	ENSMUSG00000026791	Slc2a8	-0.899278	0.000562886	0.00238685
ENSMUSG00000022594	Lynx1	1.94963	0.00364083	0.012137	ENSMUSG00000070803	Cited4	-0.89851	0.000664889	0.00276704
ENSMUSG00000036019	Tmtc2	1.94931	3.3299e-09	3.61068e-08	ENSMUSG00000026003	Acadl	-0.895996	2.41458e-12	3.76854e-11
ENSMUSG00000032766	Gng11	1.9482	1.78519e-29	1.05019e-27	ENSMUSG00000003948	Mmd	-0.895621	4.88371e-16	1.10808e-14
ENSMUSG00000034903	Cobll1	1.94735	5.76489e-20	1.73896e-18	ENSMUSG00000007480	Mc5r	-0.895166	6.11287e-10	7.29113e-09
ENSMUSG00000019944	Rhobtb1	1.94728	1.04474e-07	9.14043e-07	ENSMUSG00000039087	Rreb1	-0.892513	7.47559e-11	1.00507e-09
ENSMUSG00000025776	Crispld1	1.94664	2.9125e-09	3.18464e-08	ENSMUSG00000026048	Ercc5	-0.889664	3.98591e-10	4.91192e-09
ENSMUSG00000058056	Palld	1.94457	0.00038738	0.0017183	ENSMUSG00000073002	Vamp5	-0.888517	4.39129e-13	7.4629e-12
ENSMUSG00000022667	Cd200r1	1.94371	7.72374e-08	6.90621e-07	ENSMUSG00000019842	Traf3ip2	-0.888427	0.0180579	0.0471616
ENSMUSG00000029810	Tmem176b	1.94346	3.0304e-54	6.06126e-52	ENSMUSG00000056209	Npm3	-0.888305	6.28406e-05	0.00033333
ENSMUSG00000026928	Card9	1.94048	2.91231e-06	2.00864e-05	ENSMUSG00000081739	Mdm4-ps	-0.887937	0.000398514	0.00175994
ENSMUSG00000023008	Fmnl3	1.93901	1.79387e-16	4.1796e-15	ENSMUSG00000001281	Itgb7	-0.886597	8.1557e-08	7.26249e-07
ENSMUSG00000045509	Gpr150	1.93734	0.000483835	0.00208842	ENSMUSG00000022853	Ehhadh	-0.885287	1.30856e-06	9.5309e-06
ENSMUSG00000064109	Hcst	1.93407	0.00228723	0.00814246	ENSMUSG00000027950	Chrnb2	-0.880861	0.0011328	0.00441076
ENSMUSG00000058881	Zfp516	1.93308	2.31365e-24	9.89468e-23	ENSMUSG00000027185	Nat10	-0.879396	7.00422e-11	9.45607e-10
ENSMUSG00000038486	Sv2a	1.93116	0.000205382	0.000969911	ENSMUSG00000081810	Gm11878	-0.879348	2.99592e-05	0.000170758
EnsembleGeneID	Gene symbol	log Fold Change	PValue	False Discovery Rate	EnsembleGeneID	Gene symbol	log Fold Change	PValue	False Discovery Rate
ENSMUSG00000016087	Fli1	1.93074	2.33116e-39	2.26175e-37	ENSMUSG00000073676	Hspe1	-0.877379	1.12854e-08	1.14358e-07
ENSMUSG00000026358	Rgs1	1.92917	0.00207942	0.00748545	ENSMUSG00000000149	Gna12	-0.876975	4.20028e-13	7.15698e-12
ENSMUSG00000039519	Cyp7b1	1.92775	0.000175562	0.000845364	ENSMUSG00000061315	Naca	-0.876591	0.0128435	0.0354555
ENSMUSG00000020774	Aspa	1.92259	6.5985e-06	4.26801e-05	ENSMUSG00000016526	Dyrk3	-0.875552	0.0020451	0.00738231
ENSMUSG00000048040	Arxes2	1.9207	7.5236e-06	4.81133e-05	ENSMUSG00000024158	Hagh	-0.875268	0.000841391	0.00339613
ENSMUSG00000030465	Psd3	1.92017	4.14765e-48	5.99151e-46	ENSMUSG00000033685	Ucp2	-0.874185	1.60579e-10	2.05886e-09
ENSMUSG00000091694	Apol11b	1.91841	0.0180698	0.0471662	ENSMUSG00000098274	Rpl24	-0.87392	0.0164686	0.0436888
ENSMUSG00000033949	Trim36	1.91419	0.000324427	0.00146607	ENSMUSG00000027009	Itga4	-0.871672	9.69843e-11	1.28531e-09
ENSMUSG00000074622	Mafb	1.91258	0.00364887	0.0121577	ENSMUSG00000033454	Zbtb1	-0.868646	1.20298e-12	1.94286e-11
ENSMUSG00000051998	Lax1	1.90764	1.96147e-07	1.64629e-06	ENSMUSG00000065126	Snord104	-0.867633	0.00990629	0.028456
ENSMUSG00000002578	Ikzf4	1.90211	0.000509735	0.00218571	ENSMUSG00000039670	Oxld1	-0.866578	0.000924645	0.00368865
ENSMUSG00000015143	Actn1	1.89937	4.33475e-15	8.98772e-14	ENSMUSG00000032459	Mrps22	-0.865789	3.37178e-05	0.000188869
ENSMUSG00000021719	Rgs7bp	1.89934	1.88755e-06	1.34026e-05	ENSMUSG00000039308	Ndst2	-0.865078	1.51125e-11	2.19528e-10
ENSMUSG00000033306	Lpp	1.89732	1.39605e-28	7.78974e-27	ENSMUSG00000026820	Ptges2	-0.863908	0.000477875	0.00206751
ENSMUSG00000036062	N28178	1.89632	0.000299183	0.00135734	ENSMUSG00000045952	Gm5548	-0.86347	0.000390639	0.00173039
ENSMUSG00000032294	Pkm	1.89606	5.01489e-52	9.05535e-50	ENSMUSG00000028995	Fam126a	-0.863133	2.7213e-10	3.41173e-09
ENSMUSG00000049866	Arl4c	1.89596	0.000719041	0.00296112	ENSMUSG00000031422	Morf4l2	-0.862368	1.2767e-10	1.65817e-09
ENSMUSG00000038349	Plcl1	1.89514	7.65205e-10	8.95448e-09	ENSMUSG00000036850	Mrpl41	-0.859489	1.91578e-11	2.76132e-10
ENSMUSG00000052914	Cyp2j6	1.89186	1.49916e-07	1.27975e-06	ENSMUSG00000033669	Zfp7	-0.859094	5.74784e-07	4.45072e-06
ENSMUSG00000026360	Rgs2	1.88936	0.0104491	0.0297653	ENSMUSG00000042354	Gnl3	-0.858538	5.77007e-09	6.00613e-08
ENSMUSG00000032278	Paqr5	1.8887	1.2056e-05	7.41789e-05	ENSMUSG00000072621	Slfn10-ps	-0.858032	1.20241e-07	1.04286e-06
ENSMUSG00000038700	Hoxb5	1.88361	0.00053906	0.0022948	ENSMUSG00000028051	Hcn3	-0.85661	0.0116949	0.0327191
ENSMUSG00000024043	Arhgap28	1.8828	1.8338e-08	1.8007e-07	ENSMUSG00000063785	Utp14a	-0.856406	1.64191e-17	4.1611e-16
ENSMUSG00000041012	Cmtm8	1.88076	0.000571298	0.00241779	ENSMUSG00000040498	Igsf23	-0.856389	0.0108475	0.0306983
ENSMUSG00000060131	Atp8b4	1.88052	0.000187579	0.000894613	ENSMUSG00000022607	Ptk2	-0.855537	0.00537228	0.0169198
ENSMUSG00000030137	Tuba8	1.87925	2.69892e-41	2.76289e-39	ENSMUSG00000037216	Lipt1	-0.854646	0.00118622	0.00458579
ENSMUSG00000097006	9530082P21Rik	1.87603	0.00732061	0.0220927	ENSMUSG00000025340	Rabgef1	-0.854481	2.61845e-08	2.52353e-07
ENSMUSG00000009731	Kcnd1	1.87129	4.66232e-08	4.29892e-07	ENSMUSG00000010751	Tnfrsf22	-0.853327	0.000243667	0.00112776
ENSMUSG00000032125	Robo4	1.87105	2.18358e-05	0.000128456	ENSMUSG00000051586	Mical3	-0.850838	1.32157e-11	1.9327e-10
ENSMUSG00000004633	Chn2	1.87093	3.51904e-11	4.94071e-10	ENSMUSG00000022195	6030458C11Rik	-0.849488	8.11041e-15	1.63478e-13
ENSMUSG00000090399	Nav1	1.86905	3.97447e-09	4.25635e-08	ENSMUSG00000036278	Macrod1	-0.849105	1.37724e-06	9.98636e-06
ENSMUSG00000071855	Ccdc112	1.86591	1.2097e-10	1.58063e-09	ENSMUSG00000048261	Gm4879	-0.847773	7.70904e-11	1.03432e-09
ENSMUSG00000018819	Lsp1	1.86466	0.000157611	0.000768028	ENSMUSG00000015337	Endog	-0.847524	0.0106378	0.0301707
ENSMUSG00000020212	Mdm1	1.86214	6.178e-26	2.99702e-24	ENSMUSG00000053835	H2-T24	-0.845562	3.50218e-12	5.40133e-11
ENSMUSG00000020841	Cpd	1.8596	1.86877e-49	3.03699e-47	ENSMUSG00000039953	Clstn1	-0.845409	5.8202e-11	7.91511e-10
ENSMUSG00000033082	Clec1a	1.8554	3.58154e-05	0.000199501	ENSMUSG00000022244	Amacr	-0.845272	0.00839553	0.0248294
ENSMUSG00000051515	Fam181b	1.85294	0.00767637	0.0229743	ENSMUSG00000020604	Arsg	-0.844171	2.71245e-05	0.000156038
ENSMUSG00000031444	F10	1.85191	0.000372172	0.00166047	ENSMUSG00000030316	Tamm41	-0.843695	0.000133369	0.000663072
ENSMUSG00000036667	Fam115a	1.84985	5.0341e-07	3.95219e-06	ENSMUSG00000037907	Ankrd13b	-0.841287	1.42664e-07	1.22105e-06
ENSMUSG00000031586	Rbpms	1.84751	3.29586e-39	3.12769e-37	ENSMUSG00000039041	Adrm1	-0.839867	0.00104935	0.00413037
ENSMUSG00000064262	Gimap8	1.84217	3.21586e-17	7.97889e-16	ENSMUSG00000024899	Papss2	-0.839745	0.000731136	0.00300712
ENSMUSG00000022686	B3gnt5	1.84064	1.44049e-15	3.13699e-14	ENSMUSG00000029772	Ahcyl2	-0.839	4.72592e-13	7.97945e-12
ENSMUSG00000066672	Olfr417	1.83946	0.00553726	0.0173553	ENSMUSG00000032902	Slc16a1	-0.838616	1.66959e-12	2.65358e-11
ENSMUSG00000024065	Ehd3	1.83929	5.30411e-15	1.09112e-13	ENSMUSG00000030431	Tmem238	-0.838348	4.98061e-05	0.000269579
ENSMUSG00000049871	Nlrc3	1.83892	1.96727e-24	8.46903e-23	ENSMUSG00000086926	Gm6226	-0.836727	1.96041e-06	1.3882e-05
ENSMUSG00000036904	Fzd8	1.83521	3.85656e-05	0.000213722	ENSMUSG00000046879	Irgm1	-0.836672	7.19398e-07	5.48235e-06
EnsembleGeneID	Gene symbol	log Fold Change	PValue	False Discovery Rate	EnsembleGeneID	Gene symbol	log Fold Change	PValue	False Discovery Rate
ENSMUSG00000045636	Mtus1	1.83362	0.00285392	0.00988642	ENSMUSG00000014294	Ndufa2	-0.835202	0.00190242	0.00695149
ENSMUSG00000072949	Acot1	1.83295	1.63436e-05	9.82805e-05	ENSMUSG00000023087	Ccrn4l	-0.835183	3.85028e-11	5.36522e-10
ENSMUSG00000072966	Gprasp2	1.83247	1.62101e-16	3.79041e-15	ENSMUSG00000075595	Zfp652	-0.834059	1.27827e-07	1.10277e-06
ENSMUSG00000048905	4930539E08Rik	1.83079	2.64868e-05	0.000152639	ENSMUSG00000024772	Ehd1	-0.833218	1.48072e-11	2.15334e-10
ENSMUSG00000030336	Cd27	1.82975	7.43635e-38	6.36053e-36	ENSMUSG00000084755	Gm16276	-0.833154	0.00087809	0.00352674
ENSMUSG00000058624	Gda	1.82773	1.16041e-08	1.17313e-07	ENSMUSG00000100691	RP23-410L16.1	-0.831804	0.00422143	0.0137758
ENSMUSG00000086567	Gm2830	1.82693	2.51759e-05	0.000145731	ENSMUSG00000040532	Abhd11	-0.831748	2.45927e-08	2.37717e-07
ENSMUSG00000025789	St8sia2	1.82493	1.242e-07	1.07505e-06	ENSMUSG00000037221	Mospd3	-0.830807	8.76609e-13	1.44446e-11
ENSMUSG00000027499	Pkia	1.82187	1.78193e-06	1.27011e-05	ENSMUSG00000022546	Gpt	-0.830766	0.00166308	0.00618118
ENSMUSG00000034037	Fgd5	1.82096	0.000181905	0.000871387	ENSMUSG00000092981	Mir5125	-0.830299	0.0105187	0.0299259
ENSMUSG00000044055	Otos	1.82033	0.000100802	0.000512527	ENSMUSG00000024451	Arap3	-0.829813	1.89494e-09	2.12014e-08
ENSMUSG00000025597	Klhl4	1.81971	3.2513e-05	0.00018278	ENSMUSG00000047181	Samd14	-0.827284	3.06469e-11	4.34881e-10
ENSMUSG00000037762	Slc16a9	1.81921	1.87336e-08	1.83815e-07	ENSMUSG00000042215	Bag2	-0.8263	9.66213e-12	1.43072e-10
ENSMUSG00000050075	Gpr171	1.8191	2.07085e-14	3.99453e-13	ENSMUSG00000091478	Gm10039	-0.823714	2.07163e-10	2.62763e-09
ENSMUSG00000006931	Leprel4	1.81853	0.00195035	0.00709073	ENSMUSG00000005043	Sgsh	-0.822435	1.73128e-08	1.71036e-07
ENSMUSG00000026458	Ppfia4	1.81679	0.00204623	0.00738358	ENSMUSG00000019189	Rnf145	-0.819833	6.0414e-11	8.18169e-10
ENSMUSG00000022788	Fgd4	1.81658	1.45498e-08	1.45734e-07	ENSMUSG00000020692	Nle1	-0.81888	1.14461e-05	7.07276e-05
ENSMUSG00000011263	Exoc3l2	1.81644	1.91875e-45	2.46986e-43	ENSMUSG00000062683	Atp5g2	-0.818215	0.00836548	0.0247575
ENSMUSG00000062545	Tlr12	1.81538	0.00074385	0.00305169	ENSMUSG00000015377	Dennd6b	-0.817108	0.000758011	0.00310293
ENSMUSG00000005583	Mef2c	1.81367	1.48752e-38	1.343e-36	ENSMUSG00000038975	Rabggtb	-0.815314	1.72551e-10	2.20583e-09
ENSMUSG00000020160	Meis1	1.81035	3.37268e-38	2.96272e-36	ENSMUSG00000040713	Creg1	-0.814423	1.26215e-10	1.64092e-09
ENSMUSG00000037032	Apbb1	1.8097	0.000234266	0.00109008	ENSMUSG00000032006	Pdgfd	-0.813761	0.0137503	0.0375878
ENSMUSG00000034818	Celf5	1.80828	0.00706029	0.0214164	ENSMUSG00000036880	Acaa2	-0.8122	3.15735e-05	0.000178318
ENSMUSG00000031239	Itm2a	1.808	3.8665e-13	6.61427e-12	ENSMUSG00000032308	Ulk3	-0.811617	0.000118157	0.000592652
ENSMUSG00000024600	Slc27a6	1.80777	1.2899e-07	1.11207e-06	ENSMUSG00000067547	Gm7666	-0.811025	2.7411e-11	3.89903e-10
ENSMUSG00000026828	Galnt5	1.80664	0.000157455	0.000767843	ENSMUSG00000042207	Kdm5b	-0.80819	3.26382e-11	4.6173e-10
ENSMUSG00000034330	Plcg2	1.80623	2.68118e-45	3.41746e-43	ENSMUSG00000024120	Lrpprc	-0.807988	1.40725e-07	1.20604e-06
ENSMUSG00000069793	Slfn9	1.80587	6.64963e-31	4.30109e-29	ENSMUSG00000036534	Slc38a7	-0.807925	1.11001e-06	8.19124e-06
ENSMUSG00000024812	Tjp2	1.80469	2.30434e-27	1.23796e-25	ENSMUSG00000039236	Isg20	-0.806707	4.51248e-06	3.02406e-05
ENSMUSG00000038555	Reep2	1.80366	6.37596e-09	6.59983e-08	ENSMUSG00000043372	Hexim2	-0.806277	0.0186884	0.0484868
ENSMUSG00000031778	Cx3cl1	1.80324	0.000182294	0.000872606	ENSMUSG00000008226	Scrn3	-0.805897	1.02051e-08	1.03816e-07
ENSMUSG00000055675	Kbtbd11	1.80131	4.46862e-09	4.73098e-08	ENSMUSG00000021108	Prkch	-0.804697	1.7506e-12	2.7688e-11
ENSMUSG00000042759	Apobr	1.79529	4.69441e-12	7.18024e-11	ENSMUSG00000053656	Dancr	-0.803676	0.0104207	0.0296908
ENSMUSG00000074874	Ctla2b	1.79462	1.87668e-08	1.84002e-07	ENSMUSG00000023861	Mpc1	-0.803029	0.0122936	0.0341297
ENSMUSG00000028497	Ptplad2	1.79233	2.86186e-42	3.10059e-40	ENSMUSG00000041625	Ggact	-0.802985	2.29149e-07	1.89394e-06
ENSMUSG00000053310	Nrgn	1.7895	1.84012e-21	6.26267e-20	ENSMUSG00000044250	Pced1b	-0.801818	2.71049e-07	2.2149e-06
ENSMUSG00000078794	Dact3	1.78906	0.000359561	0.00160862	ENSMUSG00000009733	Tfcp2	-0.801547	1.38165e-06	1.00071e-05
ENSMUSG00000027339	Rassf2	1.78875	6.91496e-29	3.92583e-27	ENSMUSG00000025980	Hspd1	-0.800144	5.83698e-10	6.98771e-09
ENSMUSG00000050965	Prkca	1.78714	4.90709e-50	8.26338e-48	ENSMUSG00000070730	Rmdn3	-0.799575	4.1299e-09	4.39745e-08
ENSMUSG00000044867	Gimap1os	1.78493	5.34564e-05	0.000286947	ENSMUSG00000040701	Ap1g2	-0.799553	5.78165e-08	5.27489e-07
ENSMUSG00000028152	Tspan5	1.78125	1.46422e-20	4.62047e-19	ENSMUSG00000026932	Nacc2	-0.799314	8.65425e-09	8.87334e-08
ENSMUSG00000020808	Fam64a	1.77835	3.59586e-20	1.1052e-18	ENSMUSG00000021890	Eaf1	-0.798958	9.17407e-12	1.36e-10
ENSMUSG00000021662	Arhgef28	1.77793	2.50617e-06	1.748e-05	ENSMUSG00000063889	Crem	-0.798771	0.000776199	0.00316443
ENSMUSG00000052749	Trim30b	1.77711	1.17498e-10	1.53991e-09	ENSMUSG00000007617	Homer1	-0.798147	1.95695e-05	0.000116122
ENSMUSG00000097805	Gm17473	1.7758	0.000478468	0.00206938	ENSMUSG00000027562	Car2	-0.796813	1.79394e-08	1.76689e-07
ENSMUSG00000020758	Itgb4	1.77278	0.000144883	0.000713222	ENSMUSG00000024431	Nr3c1	-0.796569	6.37945e-10	7.56745e-09
EnsembleGeneID	Gene symbol	log Fold Change	PValue	False Discovery Rate	EnsembleGeneID	Gene symbol	log Fold Change	PValue	False Discovery Rate
ENSMUSG00000020183	Cpm	1.77092	0.0024429	0.00862811	ENSMUSG00000021606	Ndufs6	-0.796049	0.00529301	0.0167256
ENSMUSG00000041025	Iffo2	1.7703	3.32313e-05	0.000186305	ENSMUSG00000020741	Cluh	-0.793802	9.03306e-12	1.34216e-10
ENSMUSG00000054418	2900041M22Rik	1.76998	0.00190372	0.00695426	ENSMUSG00000029716	Tfr2	-0.793024	2.35836e-08	2.28473e-07
ENSMUSG00000028517	Ppap2b	1.76885	1.19184e-05	7.34016e-05	ENSMUSG00000038368	Focad	-0.792253	3.06438e-05	0.000173898
ENSMUSG00000092193	Cd9-ps	1.76842	2.05473e-31	1.40597e-29	ENSMUSG00000034274	Thoc5	-0.792217	0.00018028	0.00086488
ENSMUSG00000085936	2610307P16Rik	1.76751	3.00257e-05	0.000170913	ENSMUSG00000031446	Cul4a	-0.791496	1.03769e-10	1.36965e-09
ENSMUSG00000037060	Prkcdbp	1.76548	1.15639e-15	2.52252e-14	ENSMUSG00000020326	Ccng1	-0.791042	2.33469e-11	3.34287e-10
ENSMUSG00000079563	Pglyrp2	1.76503	2.31421e-20	7.19785e-19	ENSMUSG00000024480	Ap3s1	-0.78944	5.5078e-10	6.63641e-09
ENSMUSG00000039062	Anpep	1.76485	0.000253616	0.00117007	ENSMUSG00000061983	Rps12	-0.786714	0.00647916	0.0198857
ENSMUSG00000015501	Hivep2	1.76466	8.44347e-17	2.02534e-15	ENSMUSG00000045455	Gm9797	-0.78635	4.53297e-05	0.000247353
ENSMUSG00000068566	Myadm	1.76315	4.43027e-16	1.00696e-14	ENSMUSG00000050050	Ccdc158	-0.785419	2.57756e-05	0.000148871
ENSMUSG00000043157	Arl11	1.7625	1.21008e-06	8.87823e-06	ENSMUSG00000025050	Pcgf6	-0.782738	6.90876e-06	4.44657e-05
ENSMUSG00000039982	Dtx4	1.7604	0.00596766	0.0185044	ENSMUSG00000030872	Gga2	-0.782694	5.36407e-12	8.147e-11
ENSMUSG00000026748	Plxdc2	1.75935	6.28541e-09	6.51647e-08	ENSMUSG00000002984	Tomm40	-0.782421	5.42767e-12	8.23397e-11
ENSMUSG00000056515	Rab31	1.75838	7.77812e-49	1.17585e-46	ENSMUSG00000092564	BC051226	-0.782413	0.00268782	0.00936846
ENSMUSG00000001864	Aif1l	1.75827	0.000133584	0.000663631	ENSMUSG00000097290	1300002E11Rik	-0.781731	4.01533e-07	3.18897e-06
ENSMUSG00000055782	Abcd2	1.75596	0.0133319	0.0366135	ENSMUSG00000062093	Gm10110	-0.780682	4.88842e-10	5.92305e-09
ENSMUSG00000042363	Lgalsl	1.75369	8.72286e-19	2.44937e-17	ENSMUSG00000039787	Cercam	-0.779687	7.29728e-08	6.56099e-07
ENSMUSG00000076609	Igkc	1.74705	0.0129845	0.0357954	ENSMUSG00000064120	Mocs1	-0.779205	3.02444e-08	2.87643e-07
ENSMUSG00000054889	Dsp	1.74633	4.95188e-06	3.28943e-05	ENSMUSG00000034110	Kctd7	-0.778762	5.50986e-11	7.51665e-10
ENSMUSG00000024486	Hbegf	1.74493	0.000100959	0.000513124	ENSMUSG00000025503	Taldo1	-0.778078	1.41274e-10	1.82394e-09
ENSMUSG00000052949	Rnf157	1.74412	2.94524e-13	5.12597e-12	ENSMUSG00000075229	Ccdc58	-0.777805	0.0105243	0.0299337
ENSMUSG00000034220	Gpc1	1.74395	3.78757e-06	2.57011e-05	ENSMUSG00000051483	Cbr1	-0.777175	8.24902e-10	9.61843e-09
ENSMUSG00000050192	Eif5a2	1.7393	1.40214e-21	4.80981e-20	ENSMUSG00000000420	Galnt1	-0.777145	3.03197e-10	3.77212e-09
ENSMUSG00000040328	Olfr56	1.73768	3.27589e-06	2.24867e-05	ENSMUSG00000097188	Snhg1	-0.776692	0.000288853	0.00131683
ENSMUSG00000020262	Adarb1	1.73406	2.14848e-13	3.76955e-12	ENSMUSG00000064797	Gm24357	-0.776195	0.000973245	0.00385885
ENSMUSG00000043811	Rtn4r	1.73343	5.0535e-11	6.91585e-10	ENSMUSG00000024053	Emilin2	-0.775847	1.0961e-07	9.55119e-07
ENSMUSG00000044694	2010007H06Rik	1.73218	0.00965267	0.0278629	ENSMUSG00000009112	Bcl2l13	-0.774708	1.15372e-09	1.32739e-08
ENSMUSG00000040016	Ptger3	1.73078	3.72998e-43	4.21683e-41	ENSMUSG00000029012	Orc5	-0.774315	1.00487e-09	1.16231e-08
ENSMUSG00000030342	Cd9	1.73	2.1645e-49	3.47416e-47	ENSMUSG00000022554	Fam203a	-0.772842	5.65614e-08	5.16763e-07
ENSMUSG00000038352	Arl5c	1.72969	0.0120473	0.0335318	ENSMUSG00000029106	Add1	-0.772205	2.97835e-10	3.70896e-09
ENSMUSG00000038811	Gngt2	1.72871	0.0103895	0.0296214	ENSMUSG00000025068	Gsto1	-0.771937	4.775e-11	6.5485e-10
ENSMUSG00000036053	Fmnl2	1.72718	7.17333e-07	5.46982e-06	ENSMUSG00000009090	Ap1b1	-0.771544	1.85074e-10	2.36129e-09
ENSMUSG00000027253	Lrp4	1.72646	1.42743e-05	8.67196e-05	ENSMUSG00000015149	Sirt2	-0.771086	4.02906e-08	3.75766e-07
ENSMUSG00000005501	Usp40	1.72611	2.99866e-25	1.36313e-23	ENSMUSG00000057841	Rpl32	-0.770261	8.83385e-06	5.559e-05
ENSMUSG00000060594	Layn	1.72492	5.06526e-07	3.97186e-06	ENSMUSG00000014873	Surf2	-0.769859	4.06538e-06	2.75281e-05
ENSMUSG00000039765	Cc2d2a	1.72313	6.0361e-05	0.000321489	ENSMUSG00000005514	Por	-0.769848	1.15724e-09	1.33026e-08
ENSMUSG00000039891	Txlnb	1.7228	0.00164126	0.00611492	ENSMUSG00000034617	Mtrr	-0.767962	6.48975e-08	5.8961e-07
ENSMUSG00000048058	Ldlrad3	1.72249	1.07515e-23	4.3956e-22	ENSMUSG00000093424	6330562C20Rik	-0.764103	0.000824012	0.00333322
ENSMUSG00000019992	Mtfr2	1.72235	1.43852e-34	1.10664e-32	ENSMUSG00000097769	Snhg4	-0.762173	2.97721e-08	2.83566e-07
ENSMUSG00000046805	Mpeg1	1.72031	0.00385732	0.0127541	ENSMUSG00000051147	Nat2	-0.761957	0.000895605	0.00358822
ENSMUSG00000054932	Afp	1.72005	0.00181321	0.00666673	ENSMUSG00000027709	Mccc1	-0.761427	0.000344464	0.00154801
ENSMUSG00000062960	Kdr	1.71962	7.34072e-06	4.70363e-05	ENSMUSG00000059263	Usp47	-0.761119	3.74799e-10	4.63191e-09
ENSMUSG00000035107	Dcbld2	1.7196	7.89074e-11	1.05651e-09	ENSMUSG00000027305	Ndufaf1	-0.760276	9.47645e-06	5.94324e-05
ENSMUSG00000033207	Mamdc2	1.71594	1.75169e-08	1.7279e-07	ENSMUSG00000026815	Gfi1b	-0.760235	5.62809e-07	4.37363e-06
ENSMUSG00000078202	Nrarp	1.71511	6.19473e-18	1.62374e-16	ENSMUSG00000035900	Gramd4	-0.75813	1.30324e-10	1.68591e-09
EnsembleGeneID	Gene symbol	log Fold Change	PValue	False Discovery Rate	EnsembleGeneID	Gene symbol	log Fold Change	PValue	False Discovery Rate
ENSMUSG00000032374	Plod2	1.71342	1.20563e-09	1.38467e-08	ENSMUSG00000022336	Eif3e	-0.757786	0.000420382	0.00184206
ENSMUSG00000066152	Slc31a2	1.7133	0.0102769	0.0293454	ENSMUSG00000079677	Fdx1l	-0.757165	0.00017836	0.000856933
ENSMUSG00000021596	Mctp1	1.71327	8.52316e-17	2.04069e-15	ENSMUSG00000081917	Gm15209	-0.756711	0.017787	0.0465853
ENSMUSG00000045048	Gm9795	1.71227	0.0023134	0.00822888	ENSMUSG00000023031	Cela1	-0.756371	0.00348961	0.0117019
ENSMUSG00000098112	Bin2	1.71184	2.22021e-44	2.7231e-42	ENSMUSG00000026648	Dclre1c	-0.755696	5.1024e-05	0.000275483
ENSMUSG00000027678	Ncoa3	1.7118	5.38954e-38	4.64036e-36	ENSMUSG00000018654	Ikzf1	-0.755247	3.19456e-09	3.47262e-08
ENSMUSG00000013419	Zfp651	1.71146	5.1393e-07	4.02264e-06	ENSMUSG00000028948	Nol9	-0.755206	7.11075e-11	9.57999e-10
ENSMUSG00000030246	Ldhb	1.70992	0.00178356	0.00657259	ENSMUSG00000003809	Gcdh	-0.75471	1.47149e-06	1.06105e-05
ENSMUSG00000023021	Cers5	1.70955	2.41639e-25	1.10618e-23	ENSMUSG00000025007	Aldh18a1	-0.754153	8.01125e-10	9.36639e-09
ENSMUSG00000023050	Map3k12	1.70845	6.86895e-06	4.42314e-05	ENSMUSG00000086290	Snhg12	-0.753963	0.00017379	0.000837763
ENSMUSG00000046916	Myct1	1.70811	1.20085e-52	2.26264e-50	ENSMUSG00000033107	Rnf125	-0.753157	2.63558e-05	0.000151952
ENSMUSG00000058317	Ube2e2	1.70498	1.06112e-09	1.22301e-08	ENSMUSG00000044068	Zrsr1	-0.75158	0.000139632	0.000691299
ENSMUSG00000039485	Tspyl4	1.7041	3.79079e-10	4.68035e-09	ENSMUSG00000041438	Cirh1a	-0.751486	5.30895e-07	4.14047e-06
ENSMUSG00000035678	Tnfsf9	1.70164	1.0114e-09	1.16778e-08	ENSMUSG00000021978	Extl3	-0.751219	5.67509e-09	5.92149e-08
ENSMUSG00000024677	Ms4a6b	1.7008	8.06773e-07	6.09463e-06	ENSMUSG00000028737	Aldh4a1	-0.751162	8.54194e-06	5.38834e-05
ENSMUSG00000048120	Entpd1	1.69992	8.01197e-06	5.0886e-05	ENSMUSG00000081157	Gm13552	-0.749179	4.06895e-05	0.000224344
ENSMUSG00000031133	Arhgef6	1.6997	4.09877e-51	7.10507e-49	ENSMUSG00000035559	Mpv17l2	-0.749053	1.50177e-05	9.08115e-05
ENSMUSG00000039115	Itga9	1.69866	4.255e-09	4.52695e-08	ENSMUSG00000046865	Fbl	-0.748943	0.0070014	0.0212726
ENSMUSG00000031365	Zfp275	1.69726	6.07129e-22	2.1391e-20	ENSMUSG00000020782	Llgl2	-0.748727	0.00106397	0.00418285
ENSMUSG00000026749	Nek6	1.69703	0.000207733	0.000980305	ENSMUSG00000035203	Epn1	-0.748021	6.31377e-11	8.54166e-10
ENSMUSG00000076617	Ighm	1.69465	2.32555e-06	1.63165e-05	ENSMUSG00000015702	Anxa9	-0.747845	0.000148652	0.000728743
ENSMUSG00000028597	Gpx7	1.6931	3.31425e-05	0.000185887	ENSMUSG00000029433	Diablo	-0.747451	2.58921e-10	3.2587e-09
ENSMUSG00000041362	4930506M07Rik	1.68958	0.0151243	0.0407441	ENSMUSG00000001909	Trmt1	-0.746382	2.28265e-09	2.51925e-08
ENSMUSG00000071722	Spin4	1.68875	0.000997923	0.00394586	ENSMUSG00000021482	Aaed1	-0.745773	2.08834e-05	0.000123411
ENSMUSG00000000791	Il12rb1	1.6874	0.000105933	0.000535401	ENSMUSG00000002897	Il17ra	-0.745367	2.48781e-09	2.73638e-08
ENSMUSG00000049791	Fzd4	1.68527	0.0136436	0.0373591	ENSMUSG00000027618	Nfs1	-0.743616	7.19e-10	8.45948e-09
ENSMUSG00000074802	Gas2l3	1.68447	1.63346e-34	1.24191e-32	ENSMUSG00000000776	Polr3d	-0.742481	8.16659e-09	8.39319e-08
ENSMUSG00000084844	Hoxb3os	1.68196	0.00811412	0.0240904	ENSMUSG00000004446	Bid	-0.741306	2.69912e-10	3.39045e-09
ENSMUSG00000063760	Rnf217	1.68146	1.50619e-12	2.40861e-11	ENSMUSG00000075000	Nrbf2	-0.741266	0.000464108	0.00201129
ENSMUSG00000021876	Rnase4	1.68084	0.00327977	0.0111071	ENSMUSG00000023988	Bysl	-0.740267	7.13702e-08	6.43917e-07
ENSMUSG00000088984	Gm25604	1.67976	0.00368635	0.0122605	ENSMUSG00000020085	Aifm2	-0.740101	0.0080947	0.0240492
ENSMUSG00000003949	Hlf	1.679	1.56059e-37	1.29231e-35	ENSMUSG00000032667	Pon2	-0.739617	2.21134e-11	3.16975e-10
ENSMUSG00000061462	Obscn	1.67881	0.00336024	0.0113295	ENSMUSG00000060036	Rpl3	-0.7387	5.05723e-08	4.64658e-07
ENSMUSG00000015745	Plekho1	1.6786	5.4838e-20	1.65802e-18	ENSMUSG00000095403	Gm21092	-0.738174	0.0095829	0.0276799
ENSMUSG00000070643	Sox13	1.67667	1.08065e-16	2.55912e-15	ENSMUSG00000021598	Med10	-0.737272	0.00213304	0.00765857
ENSMUSG00000016382	Pls3	1.67615	3.50346e-07	2.81337e-06	ENSMUSG00000025572	Tmc6	-0.737236	2.72533e-07	2.22563e-06
ENSMUSG00000026121	Sema4c	1.67408	0.000521964	0.00222859	ENSMUSG00000089872	Rps6kc1	-0.736586	1.22793e-07	1.06429e-06
ENSMUSG00000030468	Siglecg	1.67259	0.00487862	0.0156186	ENSMUSG00000036825	Ssx2ip	-0.736073	7.1842e-08	6.47719e-07
ENSMUSG00000029299	Abcg3	1.67107	0.000114815	0.000576782	ENSMUSG00000059552	Trp53	-0.733339	3.09477e-10	3.84657e-09
ENSMUSG00000028041	Adam15	1.67086	3.26805e-16	7.49347e-15	ENSMUSG00000039795	Zfand1	-0.731402	0.000237478	0.00110415
ENSMUSG00000043263	Pyhin1	1.67077	0.00542823	0.0170382	ENSMUSG00000029456	Acad10	-0.730987	0.0105972	0.0300804
ENSMUSG00000062939	Stat4	1.67038	1.46125e-07	1.24985e-06	ENSMUSG00000002885	Cd97	-0.730557	9.91269e-08	8.71365e-07
ENSMUSG00000038587	Akap12	1.67026	0.0055513	0.0173951	ENSMUSG00000066621	Tecpr1	-0.730255	0.00538987	0.0169588
ENSMUSG00000030340	Scnn1a	1.6695	0.000753023	0.00308543	ENSMUSG00000002307	Daxx	-0.729937	5.56885e-12	8.42848e-11
ENSMUSG00000030124	Lag3	1.66763	4.788e-06	3.19388e-05	ENSMUSG00000044177	Wfikkn2	-0.727562	0.00363275	0.0121163
ENSMUSG00000032184	Lysmd2	1.66424	3.47978e-11	4.89617e-10	ENSMUSG00000024513	Mbd2	-0.727432	9.53184e-11	1.26582e-09
EnsembleGeneID	Gene symbol	log Fold Change	PValue	False Discovery Rate	EnsembleGeneID	Gene symbol	log Fold Change	PValue	False Discovery Rate
ENSMUSG00000074743	Thbd	1.65551	4.43938e-24	1.86182e-22	ENSMUSG00000020366	Mapk9	-0.726266	5.57474e-09	5.83552e-08
ENSMUSG00000022309	Angpt1	1.6548	1.11112e-33	8.11553e-32	ENSMUSG00000006395	Hyi	-0.725822	0.00918266	0.0267638
ENSMUSG00000000753	Serpinf1	1.65367	0.0152779	0.0410899	ENSMUSG00000031974	Abcb10	-0.725413	5.25226e-10	6.34616e-09
ENSMUSG00000021176	Efcab11	1.65308	1.27086e-09	1.45316e-08	ENSMUSG00000002395	Use1	-0.722737	2.25426e-08	2.19368e-07
ENSMUSG00000021756	Il6st	1.65228	4.87575e-15	1.00618e-13	ENSMUSG00000022200	Golph3	-0.722311	9.84808e-09	1.00498e-07
ENSMUSG00000042498	D330045A20Rik	1.65047	4.40439e-06	2.95925e-05	ENSMUSG00000045160	Bola3	-0.721996	7.05372e-05	0.000370827
ENSMUSG00000027654	Fam83d	1.64794	4.27594e-10	5.24944e-09	ENSMUSG00000044991	1110034G24Rik	-0.721603	0.00637615	0.0196111
ENSMUSG00000024663	Rab3il1	1.64436	0.00541395	0.0170181	ENSMUSG00000097195	Snhg5	-0.721492	3.92031e-07	3.12303e-06
ENSMUSG00000097838	C530050E15Rik	1.64362	0.0004233	0.00185235	ENSMUSG00000040560	Wdr7	-0.721444	1.63509e-08	1.62398e-07
ENSMUSG00000022014	Epsti1	1.64348	3.06665e-19	8.95943e-18	ENSMUSG00000025512	Chid1	-0.7204	2.89681e-05	0.000165909
ENSMUSG00000001700	Gramd3	1.64267	0.00022832	0.00106432	ENSMUSG00000054342	Kcnn4	-0.718612	3.92933e-11	5.46366e-10
ENSMUSG00000029333	Rasgef1b	1.64199	2.67567e-07	2.1892e-06	ENSMUSG00000018372	Cep95	-0.716625	0.00095408	0.00379211
ENSMUSG00000024268	Celf4	1.64114	0.01031	0.0294272	ENSMUSG00000028899	Taf12	-0.715013	1.25986e-09	1.44186e-08
ENSMUSG00000028645	Slc2a1	1.63961	7.09827e-11	9.5731e-10	ENSMUSG00000004100	Ppan	-0.714485	7.68595e-08	6.88189e-07
ENSMUSG00000078349	AW011738	1.63736	1.07546e-07	9.38393e-07	ENSMUSG00000078779	Zfp59	-0.713439	0.00347852	0.0116677
ENSMUSG00000000531	Grasp	1.63639	2.46684e-05	0.000143048	ENSMUSG00000030609	Aen	-0.713438	1.65759e-11	2.40249e-10
ENSMUSG00000030707	Coro1a	1.63573	1.3743e-29	8.15858e-28	ENSMUSG00000033159	Cnppd1	-0.713292	3.56015e-09	3.83794e-08
ENSMUSG00000070476	Fam217b	1.6348	1.18234e-26	6.05179e-25	ENSMUSG00000037410	Tbc1d2b	-0.71262	1.75289e-09	1.9663e-08
ENSMUSG00000039910	Cited2	1.63459	3.00598e-31	2.03546e-29	ENSMUSG00000013539	Tango2	-0.712205	4.49925e-06	3.01831e-05
ENSMUSG00000061186	Sfmbt2	1.63418	2.37627e-05	0.000138475	ENSMUSG00000034792	Gna15	-0.712014	4.37182e-10	5.35703e-09
ENSMUSG00000007659	Bcl2l1	1.63331	2.99664e-29	1.75492e-27	ENSMUSG00000030264	Thumpd3	-0.711582	1.04797e-10	1.37902e-09
ENSMUSG00000082905	Gm7823	1.6303	1.8225e-08	1.79366e-07	ENSMUSG00000002797	Ggct	-0.711265	0.0158131	0.0422929
ENSMUSG00000033906	Zdhhc15	1.62847	3.53281e-13	6.08345e-12	ENSMUSG00000032026	Rexo2	-0.710674	2.00596e-09	2.23475e-08
ENSMUSG00000027636	Sla2	1.62812	2.14261e-07	1.77841e-06	ENSMUSG00000022946	Dopey2	-0.710062	9.92443e-08	8.71808e-07
ENSMUSG00000028078	Dclk2	1.62639	4.77732e-10	5.79384e-09	ENSMUSG00000008682	Rpl10	-0.709694	0.00646329	0.0198463
ENSMUSG00000053580	Tanc2	1.62392	9.58197e-13	1.57292e-11	ENSMUSG00000041096	Tspyl2	-0.708938	8.15873e-05	0.000422092
ENSMUSG00000036273	Lrrk2	1.6218	1.57041e-08	1.56571e-07	ENSMUSG00000041895	Wipi1	-0.707491	0.000193685	0.000920164
ENSMUSG00000031712	Il15	1.6209	6.99793e-07	5.34548e-06	ENSMUSG00000030792	Dkkl1	-0.706317	0.00970949	0.028002
ENSMUSG00000023274	Cd4	1.61772	0.00362086	0.0120879	ENSMUSG00000017999	Ddx27	-0.706284	9.76969e-08	8.6054e-07
ENSMUSG00000068551	Zfp467	1.61751	1.50516e-07	1.28319e-06	ENSMUSG00000026657	Frmd4a	-0.706061	8.56323e-07	6.43902e-06
ENSMUSG00000000532	Acvr1b	1.6172	4.91745e-39	4.63274e-37	ENSMUSG00000039623	Ap5z1	-0.706045	0.000214603	0.00100908
ENSMUSG00000060063	Alox5ap	1.61663	3.26125e-31	2.19687e-29	ENSMUSG00000007892	Rplp1	-0.704884	2.31338e-08	2.24282e-07
ENSMUSG00000041515	Irf8	1.6142	0.00335671	0.0113235	ENSMUSG00000028416	Bag1	-0.704736	1.59709e-10	2.04974e-09
ENSMUSG00000014599	Csf1	1.61356	6.03864e-06	3.94316e-05	ENSMUSG00000032300	1700017B05Rik	-0.704471	3.10555e-08	2.9428e-07
ENSMUSG00000085887	Arhgap27os3	1.61275	0.00017455	0.000841113	ENSMUSG00000066043	Phactr4	-0.704177	8.88966e-08	7.87829e-07
ENSMUSG00000024420	Zfp521	1.60657	1.19193e-20	3.80743e-19	ENSMUSG00000023942	Slc29a1	-0.704076	1.53022e-07	1.3037e-06
ENSMUSG00000087277	2010013B24Rik	1.60644	2.18982e-05	0.000128706	ENSMUSG00000019139	Isyna1	-0.703934	2.25479e-07	1.86479e-06
ENSMUSG00000008193	Spib	1.60554	0.00824402	0.024437	ENSMUSG00000062590	Armc9	-0.701255	0.00088308	0.0035424
ENSMUSG00000055235	Wdr86	1.60531	0.00384656	0.0127282	ENSMUSG00000054387	Mdm4	-0.701106	1.97423e-05	0.000117094
ENSMUSG00000061578	Ksr2	1.60391	0.00854805	0.025206	ENSMUSG00000023170	Gps2	-0.699124	1.46996e-06	1.06054e-05
ENSMUSG00000053819	Camk2d	1.60249	5.84152e-12	8.8104e-11	ENSMUSG00000001380	Hars	-0.699063	1.88114e-10	2.39303e-09
ENSMUSG00000047344	Lancl3	1.59896	3.68892e-05	0.000205043	ENSMUSG00000070461	9230112E08Rik	-0.698625	0.00243952	0.00862117
ENSMUSG00000028527	Ak4	1.59814	2.66576e-07	2.18246e-06	ENSMUSG00000019437	Tlcd1	-0.697473	0.00287388	0.0099503
ENSMUSG00000037594	BC022687	1.59773	0.00965175	0.0278629	ENSMUSG00000079511	Ccdc142	-0.696803	3.1093e-05	0.000176063
ENSMUSG00000010142	Tnfrsf13b	1.59571	1.70591e-38	1.52955e-36	ENSMUSG00000026455	Klhl12	-0.695702	1.00335e-06	7.47967e-06
ENSMUSG00000050390	C77080	1.59403	6.49379e-10	7.68905e-09	ENSMUSG00000075232	Amd1	-0.695599	1.74696e-07	1.47386e-06
EnsembleGeneID	Gene symbol	log Fold Change	PValue	False Discovery Rate	EnsembleGeneID	Gene symbol	log Fold Change	PValue	False Discovery Rate
ENSMUSG00000022952	Runx1	1.59281	3.86577e-38	3.37308e-36	ENSMUSG00000090389	Gm7236	-0.695543	1.35087e-09	1.53187e-08
ENSMUSG00000048281	Dleu7	1.5921	4.42391e-06	2.97083e-05	ENSMUSG00000031832	Taf1c	-0.694683	1.66564e-08	1.6518e-07
ENSMUSG00000000409	Lck	1.59185	0.000684432	0.00283656	ENSMUSG00000020706	Ftsj3	-0.694663	1.3354e-08	1.34273e-07
ENSMUSG00000021356	Irf4	1.59152	0.0139049	0.0379387	ENSMUSG00000041040	Fam117b	-0.69458	1.12961e-08	1.14377e-07
ENSMUSG00000058297	Spock2	1.59014	8.39844e-05	0.00043363	ENSMUSG00000039242	B3galnt2	-0.694552	2.06326e-09	2.29268e-08
ENSMUSG00000000732	Icosl	1.58809	0.000142277	0.000702788	ENSMUSG00000003134	Tbc1d8	-0.694458	3.16945e-05	0.000178923
ENSMUSG00000031904	Slc7a6	1.58715	4.37238e-41	4.44104e-39	ENSMUSG00000081669	Npm3-ps1	-0.694414	5.64862e-09	5.89861e-08
ENSMUSG00000031709	Tbc1d9	1.58538	4.18452e-06	2.8232e-05	ENSMUSG00000058809	Gm12141	-0.694025	1.30898e-07	1.12777e-06
ENSMUSG00000032238	Rora	1.58437	1.72484e-05	0.000103244	ENSMUSG00000032590	Apeh	-0.693861	4.02133e-07	3.19178e-06
ENSMUSG00000018672	Copz2	1.58391	0.00640309	0.01968	ENSMUSG00000055491	Pprc1	-0.693156	7.34006e-09	7.57366e-08
ENSMUSG00000044707	Ccnjl	1.58353	1.9754e-07	1.65478e-06	ENSMUSG00000031231	Cox7b	-0.692801	0.00316561	0.0107908
ENSMUSG00000028068	Iqgap3	1.58328	8.77717e-33	6.26989e-31	ENSMUSG00000008668	Rps18	-0.692684	2.75732e-07	2.24893e-06
ENSMUSG00000004451	Ralb	1.58234	5.70543e-22	2.02115e-20	ENSMUSG00000007570	Fance	-0.692172	2.55324e-06	1.77606e-05
ENSMUSG00000020185	E2f7	1.58191	2.61075e-25	1.19096e-23	ENSMUSG00000060733	Ipmk	-0.691866	2.95215e-08	2.81799e-07
ENSMUSG00000026980	Ly75	1.58048	1.3477e-12	2.1685e-11	ENSMUSG00000040952	Rps19	-0.691697	0.0172588	0.0454712
ENSMUSG00000057729	Prtn3	1.57677	2.77084e-13	4.8354e-12	ENSMUSG00000031807	Pgls	-0.691672	2.73645e-10	3.42741e-09
ENSMUSG00000029552	Tes	1.57628	2.24945e-36	1.78324e-34	ENSMUSG00000086841	2410006H16Rik	-0.691133	0.00837281	0.0247735
ENSMUSG00000050930	Map10	1.57556	1.13675e-05	7.03084e-05	ENSMUSG00000043923	Ccdc84	-0.690831	0.0158435	0.0423395
ENSMUSG00000029392	Rilpl1	1.57431	5.28891e-07	4.12979e-06	ENSMUSG00000039768	Dnajc11	-0.689635	1.87382e-10	2.38605e-09
ENSMUSG00000027134	Lpcat4	1.57371	0.000101226	0.000514081	ENSMUSG00000067206	Lrrc66	-0.687814	0.013756	0.0375956
ENSMUSG00000075588	Hoxb2	1.57063	2.99955e-05	0.000170816	ENSMUSG00000020167	Tcf3	-0.687761	4.61682e-09	4.87994e-08
ENSMUSG00000042272	Sestd1	1.5678	2.74306e-18	7.38353e-17	ENSMUSG00000042729	Wdr74	-0.686979	7.00642e-05	0.000368638
ENSMUSG00000042724	Map3k9	1.56327	0.00195142	0.00709264	ENSMUSG00000033020	Polr2f	-0.686252	0.00446017	0.0144425
ENSMUSG00000062995	Ica1	1.56294	2.05e-07	1.70956e-06	ENSMUSG00000049536	Tceal1	-0.686167	0.00354198	0.0118531
ENSMUSG00000030653	Pde2a	1.56238	1.04711e-09	1.20794e-08	ENSMUSG00000082878	Gm12583	-0.685879	0.000955923	0.00379827
ENSMUSG00000068923	Syt11	1.56207	8.22317e-14	1.49943e-12	ENSMUSG00000039254	Pomt1	-0.685739	4.12751e-09	4.39745e-08
ENSMUSG00000062470	Fbxl12os	1.5616	0.016683	0.0441743	ENSMUSG00000027076	Timm10	-0.684815	0.000151401	0.000741378
ENSMUSG00000040631	Dok4	1.56112	0.0058138	0.0180999	ENSMUSG00000028684	Urod	-0.684711	4.41904e-09	4.68613e-08
ENSMUSG00000038763	Alpk3	1.56105	5.53562e-09	5.79924e-08	ENSMUSG00000020131	Pcsk4	-0.683784	0.0015151	0.00569465
ENSMUSG00000016487	Ppfibp1	1.55314	2.03755e-18	5.54187e-17	ENSMUSG00000073139	BC023829	-0.683543	1.0087e-05	6.29577e-05
ENSMUSG00000081957	Ak3l2-ps	1.55179	0.00237238	0.00840419	ENSMUSG00000032834	Pwp2	-0.682955	1.2245e-10	1.59837e-09
ENSMUSG00000070942	Il1rl2	1.55019	0.00119998	0.00463209	ENSMUSG00000085156	Gm11974	-0.68201	0.00926644	0.0269515
ENSMUSG00000021360	Gcnt2	1.54782	1.62637e-34	1.24191e-32	ENSMUSG00000019080	Mfsd3	-0.68168	0.0176054	0.046182
ENSMUSG00000033542	Arhgef5	1.54462	8.68047e-16	1.91279e-14	ENSMUSG00000025508	Rplp2	-0.680462	0.0172383	0.0454405
ENSMUSG00000021998	Lcp1	1.54444	1.47306e-21	5.03981e-20	ENSMUSG00000038793	Lefty1	-0.680021	0.00418491	0.0136772
ENSMUSG00000025529	Zfp711	1.54004	0.000249513	0.00115278	ENSMUSG00000037275	Gemin5	-0.679976	6.52541e-10	7.71946e-09
ENSMUSG00000049103	Ccr2	1.53957	0.00418394	0.0136772	ENSMUSG00000024527	Afg3l2	-0.67935	3.05805e-09	3.33817e-08
ENSMUSG00000000881	Dlg3	1.53915	1.67957e-34	1.26954e-32	ENSMUSG00000066595	Mfsd7b	-0.679065	1.75166e-08	1.7279e-07
ENSMUSG00000019768	Esr1	1.53895	3.04352e-08	2.89245e-07	ENSMUSG00000039013	Siglec5	-0.67714	9.28635e-06	5.83246e-05
ENSMUSG00000027230	Creb3l1	1.53876	0.00598715	0.0185552	ENSMUSG00000024426	Atat1	-0.676804	0.00944694	0.0273723
ENSMUSG00000025584	Pde8a	1.53861	3.37996e-06	2.31428e-05	ENSMUSG00000027804	Ppid	-0.676566	9.58114e-07	7.15065e-06
ENSMUSG00000021846	Peli2	1.5376	2.36058e-14	4.51986e-13	ENSMUSG00000085666	Gm9855	-0.676032	0.0012281	0.00473103
ENSMUSG00000050147	F2rl3	1.53747	9.14324e-22	3.17838e-20	ENSMUSG00000026027	Stradb	-0.675837	1.29317e-05	7.91924e-05
ENSMUSG00000005802	Slc30a4	1.53595	2.24299e-15	4.80414e-14	ENSMUSG00000034453	Polr3b	-0.67446	1.00557e-08	1.02456e-07
ENSMUSG00000022440	C1qtnf6	1.53501	6.18064e-19	1.75064e-17	ENSMUSG00000021182	Ccdc88c	-0.674244	1.69619e-07	1.43476e-06
ENSMUSG00000028228	Cpne3	1.53483	9.59738e-31	6.14658e-29	ENSMUSG00000022469	Rapgef3	-0.673988	0.000392686	0.00173887
EnsembleGeneID	Gene symbol	log Fold Change	PValue	False Discovery Rate	EnsembleGeneID	Gene symbol	log Fold Change	PValue	False Discovery Rate
ENSMUSG00000030319	Cand2	1.53312	5.59041e-17	1.36107e-15	ENSMUSG00000005447	Pafah1b3	-0.673973	0.00104555	0.00412042
ENSMUSG00000019978	Epb4.1l2	1.53288	1.10333e-38	1.0031e-36	ENSMUSG00000023330	Dtwd1	-0.6733	0.000725828	0.00298623
ENSMUSG00000037010	Apln	1.53258	6.71858e-05	0.000354642	ENSMUSG00000032652	Crebl2	-0.673289	5.47356e-05	0.000293451
ENSMUSG00000033420	Antxr1	1.53222	0.00029056	0.00132361	ENSMUSG00000030051	Aplf	-0.6729	1.02096e-05	6.36617e-05
ENSMUSG00000016496	Cd274	1.53105	8.01674e-29	4.53155e-27	ENSMUSG00000047649	Cd3eap	-0.672468	1.53925e-05	9.28623e-05
ENSMUSG00000041696	Rasl12	1.53055	0.00736363	0.0222019	ENSMUSG00000027309	4930402H24Rik	-0.672369	1.09865e-05	6.81467e-05
ENSMUSG00000056220	Pla2g4a	1.53013	1.10283e-25	5.27127e-24	ENSMUSG00000079478	Sssca1	-0.671841	3.43911e-06	2.35078e-05
ENSMUSG00000053168	9030619P08Rik	1.52959	0.0145389	0.0394614	ENSMUSG00000018740	Slc25a35	-0.671384	0.00228453	0.00813506
ENSMUSG00000090386	2810055G20Rik	1.52955	0.0120257	0.0334787	ENSMUSG00000061887	Ssbp3	-0.671367	3.17284e-10	3.93768e-09
ENSMUSG00000029781	Fkbp9	1.52827	1.11729e-20	3.59553e-19	ENSMUSG00000004561	Mettl17	-0.671067	0.000426054	0.00186189
ENSMUSG00000046731	Kctd11	1.52546	2.85549e-05	0.000163976	ENSMUSG00000031516	Dctn6	-0.670652	9.33445e-05	0.000477784
ENSMUSG00000039997	Ifi203	1.52529	6.9376e-31	4.46513e-29	ENSMUSG00000003873	Bax	-0.670525	0.000365158	0.00163198
ENSMUSG00000030088	Aldh1l1	1.52271	2.70212e-07	2.20945e-06	ENSMUSG00000049960	Mrps16	-0.670389	0.00023838	0.00110725
ENSMUSG00000032254	Kif23	1.52108	2.50247e-24	1.05976e-22	ENSMUSG00000038212	Hiatl1	-0.670173	6.59614e-08	5.9844e-07
ENSMUSG00000030313	Dennd5b	1.51485	1.80289e-10	2.30249e-09	ENSMUSG00000021792	Fam213a	-0.669305	2.75978e-05	0.000158691
ENSMUSG00000020135	Apc2	1.51374	2.76125e-08	2.65525e-07	ENSMUSG00000030780	BC017158	-0.669274	5.03052e-09	5.29998e-08
ENSMUSG00000017897	Eya2	1.5125	2.08641e-10	2.64381e-09	ENSMUSG00000038393	Txnip	-0.668958	6.47019e-06	4.19337e-05
ENSMUSG00000050212	Eva1b	1.51213	4.56716e-06	3.05913e-05	ENSMUSG00000021466	Ptch1	-0.668029	1.3292e-05	8.10931e-05
ENSMUSG00000073155	1810058I24Rik	1.51062	6.77958e-30	4.06181e-28	ENSMUSG00000022962	Gart	-0.667748	1.82602e-08	1.79577e-07
ENSMUSG00000033450	Tagap	1.51004	0.000193715	0.000920164	ENSMUSG00000026694	Mettl13	-0.667286	4.29396e-09	4.56466e-08
ENSMUSG00000027858	Tspan2	1.50792	5.19776e-06	3.43898e-05	ENSMUSG00000037415	Ranbp10	-0.666809	4.32511e-08	4.01075e-07
ENSMUSG00000049191	Rgag4	1.50702	1.65273e-18	4.53316e-17	ENSMUSG00000020658	Efr3b	-0.666702	0.0109021	0.0308463
ENSMUSG00000087381	Gm16008	1.50493	0.0115741	0.0324158	ENSMUSG00000035049	Rrp12	-0.665624	9.62459e-07	7.17896e-06
ENSMUSG00000027175	Tcp11l1	1.50296	1.2419e-17	3.15967e-16	ENSMUSG00000042289	Hsd3b7	-0.665094	2.52657e-06	1.7594e-05
ENSMUSG00000046402	Rbp1	1.50146	4.02271e-08	3.75444e-07	ENSMUSG00000043648	Pld6	-0.664653	0.00427815	0.0139224
ENSMUSG00000021485	Mxd3	1.50096	2.06866e-08	2.01912e-07	ENSMUSG00000066735	Vkorc1l1	-0.664391	8.99084e-08	7.95711e-07
ENSMUSG00000042766	Trim46	1.50003	0.00838467	0.024803	ENSMUSG00000038900	Rpl12	-0.663848	1.95558e-09	2.18237e-08
ENSMUSG00000063145	Bbs5	1.49979	0.00380568	0.012609	ENSMUSG00000060038	Dhps	-0.663329	0.000118018	0.000592183
ENSMUSG00000037405	Icam1	1.49963	7.31815e-11	9.8492e-10	ENSMUSG00000029196	Tada2b	-0.662966	1.60507e-06	1.15036e-05
ENSMUSG00000031925	Maml2	1.49956	8.75655e-16	1.92629e-14	ENSMUSG00000045917	6330416G13Rik	-0.662701	0.000107147	0.000540977
ENSMUSG00000027030	Stk39	1.49955	0.000689846	0.00285445	ENSMUSG00000032468	Armc8	-0.66259	2.59506e-08	2.50285e-07
ENSMUSG00000027624	Epb4.1l1	1.49837	4.38615e-08	4.05867e-07	ENSMUSG00000059689	Zfp637	-0.662524	2.98096e-05	0.00016998
ENSMUSG00000032606	Nicn1	1.49826	8.72581e-08	7.74363e-07	ENSMUSG00000083356	Gm11708	-0.662267	0.00043804	0.00191106
ENSMUSG00000011008	Mcoln2	1.49236	0.00146077	0.00552397	ENSMUSG00000020527	Myo19	-0.660811	0.00328658	0.0111244
ENSMUSG00000026623	Lpgat1	1.49175	2.99418e-42	3.21714e-40	ENSMUSG00000028300	3110043O21Rik	-0.660455	1.82509e-05	0.000108844
ENSMUSG00000024968	Rcor2	1.49099	5.30316e-09	5.57368e-08	ENSMUSG00000034566	Atp5h	-0.660398	0.00349182	0.0117063
ENSMUSG00000024544	Ldlrad4	1.49062	8.51544e-06	5.37424e-05	ENSMUSG00000027610	Gss	-0.660087	0.000635757	0.00265515
ENSMUSG00000026782	Abi2	1.48988	3.25162e-40	3.25187e-38	ENSMUSG00000030471	Zdhhc13	-0.659995	7.61251e-07	5.76078e-06
ENSMUSG00000010066	Cacna2d2	1.48968	0.00293804	0.010132	ENSMUSG00000045205	Dpy19l4	-0.659718	1.92411e-09	2.14909e-08
ENSMUSG00000031903	Pla2g15	1.48853	1.34399e-23	5.47751e-22	ENSMUSG00000027395	Polr1b	-0.658933	7.29295e-09	7.53103e-08
ENSMUSG00000028545	Bend5	1.48713	0.0137908	0.0376509	ENSMUSG00000029570	Lfng	-0.658429	0.000513195	0.00219764
ENSMUSG00000038745	Nlrp6	1.48649	0.0155834	0.0417472	ENSMUSG00000036112	Metap2	-0.657004	2.89587e-08	2.77036e-07
ENSMUSG00000026102	Inpp1	1.48477	2.92893e-27	1.55257e-25	ENSMUSG00000034707	Gns	-0.656498	7.39419e-07	5.6119e-06
ENSMUSG00000031803	B3gnt3	1.48445	0.000945736	0.0037647	ENSMUSG00000034105	Tldc1	-0.656262	0.00013108	0.000652442
ENSMUSG00000037846	Rtkn2	1.48441	1.46722e-10	1.89051e-09	ENSMUSG00000021871	Pnp	-0.65566	1.15113e-07	1.00039e-06
ENSMUSG00000047547	Cltb	1.48274	1.02598e-15	2.24936e-14	ENSMUSG00000024785	Rcl1	-0.655186	2.01926e-09	2.24763e-08
EnsembleGeneID	Gene symbol	log Fold Change	PValue	False Discovery Rate	EnsembleGeneID	Gene symbol	log Fold Change	PValue	False Discovery Rate
ENSMUSG00000047766	Lrrc49	1.48187	1.71267e-08	1.69455e-07	ENSMUSG00000082896	Gm5844	-0.655159	7.95773e-06	5.05662e-05
ENSMUSG00000026875	Traf1	1.48171	0.00333078	0.0112535	ENSMUSG00000047446	Arl4a	-0.655095	1.38999e-07	1.19282e-06
ENSMUSG00000029090	Gpr125	1.47965	3.38812e-13	5.84204e-12	ENSMUSG00000079334	Nat6	-0.655043	2.79662e-10	3.49604e-09
ENSMUSG00000031642	Sh3rf1	1.47872	7.35578e-12	1.09796e-10	ENSMUSG00000024163	Mapk8ip3	-0.654606	0.000513721	0.00219845
ENSMUSG00000049999	Ppp1r3d	1.47803	2.9599e-08	2.82331e-07	ENSMUSG00000002661	Alkbh7	-0.654435	0.00107599	0.00422116
ENSMUSG00000068735	Trp53i11	1.47685	3.6888e-17	9.1175e-16	ENSMUSG00000061665	Cd2ap	-0.653426	4.22486e-06	2.84893e-05
ENSMUSG00000042684	Npl	1.4746	1.13795e-08	1.15132e-07	ENSMUSG00000039067	Psmd7	-0.65333	7.33143e-08	6.57805e-07
ENSMUSG00000010307	Tmem86a	1.47298	1.00966e-08	1.02793e-07	ENSMUSG00000029389	Ddx55	-0.653234	6.60777e-06	4.27189e-05
ENSMUSG00000050035	Fhl4	1.4723	0.000855069	0.00344172	ENSMUSG00000033703	Fuk	-0.652409	0.00137812	0.00525423
ENSMUSG00000025175	Fn3k	1.47148	0.000979539	0.00388025	ENSMUSG00000024787	Snx15	-0.651897	0.00261946	0.00916457
ENSMUSG00000012889	Podnl1	1.47108	0.0122516	0.0340493	ENSMUSG00000034974	Dapk3	-0.651752	6.18167e-05	0.000328569
ENSMUSG00000091055	Siglec15	1.46793	7.77951e-05	0.000404565	ENSMUSG00000025899	Alkbh8	-0.651731	4.26514e-07	3.37294e-06
ENSMUSG00000019823	Mical1	1.46661	1.03832e-08	1.05545e-07	ENSMUSG00000022564	Grina	-0.650625	3.01636e-06	2.0793e-05
ENSMUSG00000019256	Ahr	1.46649	1.20332e-08	1.21462e-07	ENSMUSG00000025995	Wdr75	-0.650575	0.000100178	0.00050995
ENSMUSG00000037211	Spry1	1.4638	0.00249418	0.00877906	ENSMUSG00000030545	Pex11a	-0.650196	0.00520955	0.0165073
ENSMUSG00000054252	Fgfr3	1.46314	0.000229282	0.00106842	ENSMUSG00000079435	Rpl36a	-0.649646	0.000345534	0.00155227
ENSMUSG00000035936	Aldh5a1	1.45964	0.000152098	0.000744513	ENSMUSG00000047379	B3gnt1	-0.649635	0.000397912	0.00175901
ENSMUSG00000045362	Tnfrsf26	1.45796	5.91008e-05	0.000315423	ENSMUSG00000000171	Sdhd	-0.649385	4.03011e-07	3.1968e-06
ENSMUSG00000032624	Eml4	1.4569	8.77603e-24	3.62213e-22	ENSMUSG00000046952	Gm5815	-0.648516	0.0147502	0.0399183
ENSMUSG00000082016	Pgam1-ps2	1.45491	5.82126e-10	6.97531e-09	ENSMUSG00000002658	Gtf2f1	-0.648439	3.81477e-07	3.04269e-06
ENSMUSG00000040570	Rundc3b	1.45366	6.33826e-07	4.87885e-06	ENSMUSG00000006442	Srm	-0.646994	2.62828e-07	2.15721e-06
ENSMUSG00000037447	Arid5a	1.45329	1.38875e-06	1.0053e-05	ENSMUSG00000062270	Morf4l1	-0.646766	0.0164728	0.0436888
ENSMUSG00000032202	Rab27a	1.4528	1.39037e-35	1.09553e-33	ENSMUSG00000040415	Dtx3	-0.646534	0.000740773	0.00304194
ENSMUSG00000048644	Ctxn1	1.45228	8.62184e-08	7.65659e-07	ENSMUSG00000058704	Memo1	-0.646283	3.54857e-05	0.000197919
ENSMUSG00000024989	Cep55	1.4517	1.45188e-20	4.59267e-19	ENSMUSG00000062007	Hsh2d	-0.645644	0.00584615	0.0181745
ENSMUSG00000041112	Elmo1	1.45122	3.89453e-30	2.37712e-28	ENSMUSG00000022751	Nit2	-0.64553	0.00783903	0.0233648
ENSMUSG00000050271	D8Ertd82e	1.45022	0.00232482	0.00825476	ENSMUSG00000032298	Neil1	-0.645307	0.00107577	0.00422116
ENSMUSG00000046417	Lrrc75a	1.4475	6.72999e-14	1.24109e-12	ENSMUSG00000054720	Lrrc8c	-0.64479	6.85432e-07	5.24195e-06
ENSMUSG00000019832	Rab32	1.44684	1.01385e-30	6.46129e-29	ENSMUSG00000079043	Fastkd5	-0.644477	0.000811469	0.00328965
ENSMUSG00000040606	Kazn	1.44665	5.95201e-05	0.00031727	ENSMUSG00000002325	Irf9	-0.644379	6.62736e-07	5.07743e-06
ENSMUSG00000033033	Calhm2	1.44233	3.10376e-12	4.80953e-11	ENSMUSG00000055413	H2-Q5	-0.644177	0.000554085	0.00235415
ENSMUSG00000026357	Rgs18	1.44179	9.59746e-33	6.78134e-31	ENSMUSG00000023045	Soat2	-0.643267	0.00659678	0.0202085
ENSMUSG00000094595	Fsbp	1.44025	0.00090658	0.00362548	ENSMUSG00000078651	Aoc2	-0.642646	0.00231541	0.00822925
ENSMUSG00000024063	Lbh	1.43904	3.30934e-19	9.60373e-18	ENSMUSG00000099631	RP23-14N2.2	-0.642515	0.00773835	0.0231279
ENSMUSG00000033581	Igf2bp2	1.43838	7.88836e-18	2.05524e-16	ENSMUSG00000031782	Coq9	-0.641926	6.46014e-08	5.87331e-07
ENSMUSG00000057329	Bcl2	1.43638	5.19975e-22	1.84705e-20	ENSMUSG00000037827	Gm5884	-0.640671	3.62679e-05	0.000201935
ENSMUSG00000004105	Angptl2	1.4348	0.000466926	0.00202215	ENSMUSG00000021483	Cdk20	-0.64013	0.0110378	0.0311556
ENSMUSG00000042515	Mum1l1	1.43265	0.00266741	0.0093073	ENSMUSG00000024177	Nme4	-0.63973	2.19287e-05	0.000128828
ENSMUSG00000053617	Sh3pxd2a	1.43138	7.2364e-23	2.72697e-21	ENSMUSG00000016427	Ndufa1	-0.639387	0.0011725	0.00453681
ENSMUSG00000035413	Tmem98	1.43049	1.06814e-12	1.74021e-11	ENSMUSG00000026187	Xrcc5	-0.638979	0.000293665	0.00133415
ENSMUSG00000028758	Kif17	1.42941	3.00949e-05	0.000171157	ENSMUSG00000042225	Ammecr1	-0.638861	2.20552e-07	1.82637e-06
ENSMUSG00000032258	Lca5	1.42875	0.000527364	0.00225017	ENSMUSG00000031171	Ftsj1	-0.637797	0.000651759	0.00271587
ENSMUSG00000020439	Smtn	1.42667	4.43125e-08	4.09458e-07	ENSMUSG00000030515	Tarsl2	-0.637623	6.79852e-07	5.20233e-06
ENSMUSG00000006411	Pvrl4	1.42616	0.000548055	0.0023308	ENSMUSG00000060149	BC002059	-0.63749	0.000124174	0.000620677
ENSMUSG00000059182	Skap2	1.42544	2.73719e-23	1.06866e-21	ENSMUSG00000027573	Gid8	-0.637429	4.06526e-08	3.78871e-07
ENSMUSG00000023805	Synj2	1.4222	3.1124e-09	3.39181e-08	ENSMUSG00000043411	Usp48	-0.637351	2.05957e-06	1.45366e-05
EnsembleGeneID	Gene symbol	log Fold Change	PValue	False Discovery Rate	EnsembleGeneID	Gene symbol	log Fold Change	PValue	False Discovery Rate
ENSMUSG00000034382	AI661453	1.42025	2.84484e-10	3.5495e-09	ENSMUSG00000022210	Dhrs4	-0.637009	0.000205183	0.000969588
ENSMUSG00000034551	Hdx	1.41925	4.74033e-05	0.000257646	ENSMUSG00000021270	Hsp90aa1	-0.636712	0.000148333	0.000727728
ENSMUSG00000029153	Ociad2	1.41891	5.46403e-08	5.00972e-07	ENSMUSG00000022623	Shank3	-0.636595	4.98824e-05	0.00026988
ENSMUSG00000027843	Ptpn22	1.4174	9.70452e-17	2.31078e-15	ENSMUSG00000024807	Syvn1	-0.636376	2.95791e-05	0.000168962
ENSMUSG00000041842	Fhdc1	1.41691	2.18274e-09	2.41925e-08	ENSMUSG00000083161	Gm11427	-0.635813	2.97404e-05	0.000169734
ENSMUSG00000025429	Pstpip2	1.41685	0.00113511	0.00441844	ENSMUSG00000036561	Ppp6r2	-0.635736	0.000265046	0.00121848
ENSMUSG00000054931	Zkscan4	1.41679	0.000155894	0.000762521	ENSMUSG00000026019	Wdr12	-0.634396	1.63249e-09	1.83917e-08
ENSMUSG00000031224	Magee2	1.41658	0.000419431	0.00184076	ENSMUSG00000039065	Fam173b	-0.63427	6.32387e-05	0.000335304
ENSMUSG00000019822	Smpd2	1.41618	2.77237e-05	0.000159344	ENSMUSG00000033735	Spr	-0.63399	2.2759e-05	0.000133104
ENSMUSG00000038623	Tm6sf1	1.41426	2.30022e-12	3.59869e-11	ENSMUSG00000003808	Farsa	-0.632635	1.71673e-08	1.69728e-07
ENSMUSG00000025402	Nab2	1.41414	3.22466e-08	3.05123e-07	ENSMUSG00000025967	Eef1b2	-0.632233	1.94067e-07	1.62989e-06
ENSMUSG00000035561	Aldh1b1	1.41203	2.8823e-05	0.000165297	ENSMUSG00000030688	Stard10	-0.631151	2.55225e-06	1.77606e-05
ENSMUSG00000027611	Procr	1.41186	0.0136731	0.037424	ENSMUSG00000003604	Aven	-0.631083	0.00505197	0.0160745
ENSMUSG00000019699	Akt3	1.41124	2.32773e-24	9.92224e-23	ENSMUSG00000082998	Gm11221	-0.631002	6.67117e-06	4.31073e-05
ENSMUSG00000036606	Plxnb2	1.41121	4.21102e-11	5.8304e-10	ENSMUSG00000089992	G6pd2	-0.630934	2.02468e-05	0.000119868
ENSMUSG00000022180	Slc7a8	1.40934	4.6669e-18	1.23573e-16	ENSMUSG00000029056	Pank4	-0.630558	9.72716e-06	6.09753e-05
ENSMUSG00000004347	Pde1c	1.40504	0.00171903	0.00636547	ENSMUSG00000005161	Prdx2	-0.630361	3.86449e-09	4.15225e-08
ENSMUSG00000034416	Pkd1l2	1.40462	0.00807067	0.0239887	ENSMUSG00000034254	Agpat1	-0.630008	3.47118e-08	3.27495e-07
ENSMUSG00000035275	Raver2	1.40354	0.00712078	0.0215597	ENSMUSG00000036819	Jmjd4	-0.629653	2.01404e-06	1.42384e-05
ENSMUSG00000002012	Pnck	1.40344	0.00214982	0.00771242	ENSMUSG00000050846	Zfp623	-0.629265	8.74744e-05	0.000450398
ENSMUSG00000030786	Itgam	1.40268	0.000701436	0.00289688	ENSMUSG00000017386	Traf4	-0.629145	0.00537586	0.0169229
ENSMUSG00000049532	Sall2	1.40239	2.87757e-22	1.04501e-20	ENSMUSG00000029502	Golga3	-0.628939	2.86278e-08	2.7421e-07
ENSMUSG00000034685	Fam171a2	1.40237	3.77484e-08	3.53834e-07	ENSMUSG00000054967	Zfp647	-0.628649	0.00254819	0.00894894
ENSMUSG00000060671	Atp8b2	1.40154	1.00829e-27	5.46197e-26	ENSMUSG00000083899	Gm12346	-0.628611	0.000122019	0.000611083
ENSMUSG00000052713	Zfp608	1.4005	3.47683e-25	1.57031e-23	ENSMUSG00000034647	Ankrd12	-0.627524	4.38516e-07	3.46574e-06
ENSMUSG00000029673	Auts2	1.40015	1.06099e-06	7.86878e-06	ENSMUSG00000020396	Nefh	-0.626785	1.18933e-07	1.0322e-06
ENSMUSG00000061615	Hist1h2ab	1.39892	0.0132028	0.0363049	ENSMUSG00000022353	Mtss1	-0.626054	3.95039e-09	4.23405e-08
ENSMUSG00000022272	Myo10	1.39865	1.49114e-13	2.64479e-12	ENSMUSG00000028622	Mrpl37	-0.62533	7.00254e-06	4.50248e-05
ENSMUSG00000026070	Il18r1	1.39829	0.0104044	0.0296511	ENSMUSG00000082431	Gm7110	-0.625002	3.12196e-07	2.52717e-06
ENSMUSG00000044927	H1fx	1.39785	6.22192e-31	4.04456e-29	ENSMUSG00000024999	Noc3l	-0.624922	4.85212e-09	5.11618e-08
ENSMUSG00000070780	Rbm47	1.39636	0.00534179	0.016836	ENSMUSG00000020079	Supv3l1	-0.624271	2.4648e-05	0.000142993
ENSMUSG00000033470	Cysltr2	1.39624	1.55608e-06	1.11772e-05	ENSMUSG00000021271	Zfp839	-0.623892	5.57732e-06	3.67143e-05
ENSMUSG00000019920	Lims1	1.39429	1.0792e-24	4.69253e-23	ENSMUSG00000028973	Abcb8	-0.623072	1.59394e-07	1.35237e-06
ENSMUSG00000020014	4930485B16Rik	1.39365	0.00714134	0.0216119	ENSMUSG00000066036	Ubr4	-0.622861	2.87084e-06	1.9811e-05
ENSMUSG00000038776	Ephx1	1.39322	0.00914158	0.0266718	ENSMUSG00000032673	Prorsd1	-0.622622	2.31346e-05	0.000135057
ENSMUSG00000006386	Tek	1.39256	2.69509e-21	9.00741e-20	ENSMUSG00000070493	Chchd2	-0.622192	0.0148037	0.0400302
ENSMUSG00000029860	Zyx	1.39162	2.30246e-20	7.17847e-19	ENSMUSG00000074039	4930520O04Rik	-0.622047	0.00631323	0.0194452
ENSMUSG00000041180	Hectd2	1.39014	3.27489e-05	0.000183997	ENSMUSG00000024246	Thumpd2	-0.621724	0.00326269	0.0110637
ENSMUSG00000021725	Parp8	1.38997	2.18626e-05	0.000128555	ENSMUSG00000020716	Nf1	-0.621516	9.31831e-07	6.96596e-06
ENSMUSG00000057880	Abat	1.38925	0.017657	0.0463006	ENSMUSG00000024588	Fech	-0.620786	3.8954e-08	3.64084e-07
ENSMUSG00000073755	5730409E04Rik	1.38886	2.13873e-07	1.77671e-06	ENSMUSG00000027187	Cat	-0.620761	2.86422e-08	2.7421e-07
ENSMUSG00000020027	Socs2	1.38654	0.000568427	0.00240642	ENSMUSG00000001436	Slc19a1	-0.620734	7.90333e-08	7.05224e-07
ENSMUSG00000095930	Nim1k	1.3863	0.000292897	0.00133145	ENSMUSG00000018848	Rars	-0.62069	2.93709e-05	0.00016792
ENSMUSG00000026483	Fam129a	1.3862	2.15787e-18	5.85688e-17	ENSMUSG00000035504	Reep6	-0.620363	0.00436968	0.014199
ENSMUSG00000098557	Kctd12	1.38508	4.60262e-28	2.52484e-26	ENSMUSG00000040725	Hnrnpul1	-0.620361	5.71701e-07	4.43213e-06
ENSMUSG00000049511	Htr1b	1.38171	0.00171566	0.00635478	ENSMUSG00000022474	Pmm1	-0.620323	0.000331054	0.00149238
EnsembleGeneID	Gene symbol	log Fold Change	PValue	False Discovery Rate	EnsembleGeneID	Gene symbol	log Fold Change	PValue	False Discovery Rate
ENSMUSG00000003559	As3mt	1.38129	4.57734e-11	6.30403e-10	ENSMUSG00000029376	Mthfd2l	-0.620006	0.0155944	0.0417682
ENSMUSG00000024985	Tcf7l2	1.38067	7.91457e-05	0.000410604	ENSMUSG00000039841	Zfp800	-0.619975	3.95589e-07	3.14752e-06
ENSMUSG00000055717	Slain1	1.38021	1.60923e-19	4.76573e-18	ENSMUSG00000079020	Slc45a4	-0.619909	1.31577e-06	9.57802e-06
ENSMUSG00000040732	Erg	1.37965	2.2964e-25	1.05496e-23	ENSMUSG00000004897	Hdgf	-0.619404	1.70071e-06	1.21579e-05
ENSMUSG00000047959	Kcna3	1.37913	1.74529e-29	1.03139e-27	ENSMUSG00000002910	Arrdc2	-0.619157	0.000183691	0.00087821
ENSMUSG00000036745	Ttll7	1.37907	0.00441991	0.0143479	ENSMUSG00000029596	Sdsl	-0.619082	3.6137e-07	2.89653e-06
ENSMUSG00000005267	Zfp287	1.37234	0.000448758	0.00195258	ENSMUSG00000044641	Pard6b	-0.618079	0.00938057	0.0272164
ENSMUSG00000037239	Spred3	1.37083	6.12517e-06	3.99365e-05	ENSMUSG00000090704	Trp53-ps	-0.617733	3.55578e-08	3.35234e-07
ENSMUSG00000051502	Ufsp1	1.3682	2.26073e-08	2.19512e-07	ENSMUSG00000049717	Lig4	-0.617188	0.00658194	0.0201677
ENSMUSG00000001288	Rarg	1.36818	5.98819e-06	3.91612e-05	ENSMUSG00000030166	Rad52	-0.616371	0.000156032	0.000762907
ENSMUSG00000025854	Fam20c	1.36763	1.02938e-06	7.64743e-06	ENSMUSG00000062526	Mppe1	-0.616287	2.4381e-05	0.000141508
ENSMUSG00000039063	Echdc3	1.36676	0.00383102	0.0126833	ENSMUSG00000002625	Akap8l	-0.615925	0.00128695	0.00493812
ENSMUSG00000072244	Trim6	1.36572	1.25494e-07	1.0848e-06	ENSMUSG00000044018	Mrpl50	-0.61576	4.16865e-07	3.29864e-06
ENSMUSG00000029821	Dfna5	1.36505	6.23702e-06	4.0625e-05	ENSMUSG00000034908	Sidt2	-0.615215	8.75834e-08	7.7672e-07
ENSMUSG00000019320	Noxo1	1.36318	0.000446054	0.00194146	ENSMUSG00000021958	Pinx1	-0.615136	0.00576878	0.0179942
ENSMUSG00000028634	Hivep3	1.36261	8.3955e-08	7.46503e-07	ENSMUSG00000024597	Slc12a2	-0.614074	6.00129e-06	3.92272e-05
ENSMUSG00000056145	AI504432	1.36156	2.42813e-23	9.57245e-22	ENSMUSG00000027605	Acss2	-0.613673	4.11103e-08	3.82862e-07
ENSMUSG00000021696	Elovl7	1.3611	3.73726e-11	5.21332e-10	ENSMUSG00000082836	Gm13612	-0.611992	0.00304086	0.0104229
ENSMUSG00000040554	Aipl1	1.36029	0.00918339	0.0267638	ENSMUSG00000001707	Eef1e1	-0.611759	2.89568e-05	0.000165909
ENSMUSG00000021589	Rhobtb3	1.35972	6.88278e-14	1.26567e-12	ENSMUSG00000036026	Tmem63b	-0.610987	0.0176082	0.046182
ENSMUSG00000055963	Triqk	1.35871	0.00756201	0.0227	ENSMUSG00000029777	Gars	-0.610884	9.17644e-06	5.76621e-05
ENSMUSG00000028007	Snx7	1.35531	0.000248468	0.00114836	ENSMUSG00000020459	Mtif2	-0.610726	3.22719e-05	0.000181552
ENSMUSG00000038370	Pcp4l1	1.35518	1.97566e-06	1.39823e-05	ENSMUSG00000062619	2310039H08Rik	-0.610577	8.1226e-06	5.15131e-05
ENSMUSG00000047180	Neurl3	1.35327	4.20794e-26	2.06443e-24	ENSMUSG00000037134	Prmt10	-0.609673	4.84982e-06	3.2318e-05
ENSMUSG00000087543	Gm16576	1.35134	1.29233e-10	1.67347e-09	ENSMUSG00000036537	Rnf113a1	-0.6093	0.0181579	0.0473716
ENSMUSG00000040537	Adam22	1.34877	1.5128e-06	1.08843e-05	ENSMUSG00000002608	Ccdc97	-0.608963	8.9412e-07	6.70384e-06
ENSMUSG00000056749	Nfil3	1.34719	0.0039482	0.0130083	ENSMUSG00000015176	Nolc1	-0.608796	1.11014e-06	8.19124e-06
ENSMUSG00000059336	Slc14a1	1.34581	1.39292e-20	4.41693e-19	ENSMUSG00000001674	Ddx18	-0.608726	0.00417573	0.0136575
ENSMUSG00000024300	Myo1f	1.34533	3.74643e-09	4.03206e-08	ENSMUSG00000039253	Fn3krp	-0.606432	2.0032e-05	0.000118758
ENSMUSG00000031202	Rab39b	1.34303	0.0105359	0.029959	ENSMUSG00000039715	Wdr34	-0.606262	0.000201719	0.000955241
ENSMUSG00000017692	Rhbdl3	1.3422	0.000103182	0.0005234	ENSMUSG00000031400	G6pdx	-0.605981	2.8583e-08	2.74047e-07
ENSMUSG00000007379	Dennd2c	1.34106	5.12176e-07	4.01132e-06	ENSMUSG00000011254	Thg1l	-0.604761	5.39353e-05	0.000289399
ENSMUSG00000023972	Ptk7	1.34028	0.0047734	0.0153156	ENSMUSG00000030521	Mphosph10	-0.603941	2.07255e-07	1.72726e-06
ENSMUSG00000032737	Inppl1	1.33926	4.95401e-06	3.28943e-05	ENSMUSG00000024862	Klc2	-0.602947	0.00281148	0.00975661
ENSMUSG00000040434	Gyltl1b	1.33723	0.00022521	0.00105133	ENSMUSG00000026743	Mllt10	-0.602939	4.90728e-07	3.85962e-06
ENSMUSG00000016624	Phf21b	1.33708	0.0149262	0.0402856	ENSMUSG00000037523	Mavs	-0.602066	4.29311e-08	3.98677e-07
ENSMUSG00000046593	Tmem215	1.33705	0.0160959	0.0428642	ENSMUSG00000026028	Trak2	-0.602026	2.71362e-06	1.88158e-05
ENSMUSG00000022661	Cd200	1.3365	0.00929986	0.0270366	ENSMUSG00000028331	5830415F09Rik	-0.60196	0.0012312	0.00474072
ENSMUSG00000096971	4930556M19Rik	1.33554	0.0123503	0.034265	ENSMUSG00000045103	Dmd	-0.601846	0.0168064	0.0444667
ENSMUSG00000036186	Fam69b	1.33511	3.00234e-09	3.28012e-08	ENSMUSG00000083567	Gm11451	-0.6016	2.36302e-06	1.65526e-05
ENSMUSG00000022639	5330426P16Rik	1.33329	3.17829e-05	0.000179345	ENSMUSG00000028049	Scamp3	-0.60118	2.81051e-07	2.29087e-06
ENSMUSG00000097787	2700046G09Rik	1.33149	0.00138509	0.00527615	ENSMUSG00000028931	Kcnab2	-0.600833	8.98896e-07	6.73576e-06
ENSMUSG00000033182	Kbtbd12	1.33069	0.00516542	0.0163794	ENSMUSG00000021222	Dcaf4	-0.598828	0.000241033	0.00111717
ENSMUSG00000097709	2810429I04Rik	1.3306	0.00322337	0.0109418	ENSMUSG00000021595	Nsun2	-0.598487	1.72543e-07	1.45759e-06
ENSMUSG00000046546	Fam43a	1.33025	2.73647e-09	2.99503e-08	ENSMUSG00000002319	Ipo4	-0.597927	1.37493e-07	1.18146e-06
ENSMUSG00000056888	Glipr1	1.32944	1.2768e-07	1.10223e-06	ENSMUSG00000040463	Mybbp1a	-0.597395	2.96786e-07	2.41459e-06
EnsembleGeneID	Gene symbol	log Fold Change	PValue	False Discovery Rate	EnsembleGeneID	Gene symbol	log Fold Change	PValue	False Discovery Rate
ENSMUSG00000026836	Acvr1	1.32928	0.0002432	0.00112601	ENSMUSG00000004565	Pnpla6	-0.596698	0.00114237	0.00444006
ENSMUSG00000090019	Gimap1	1.32876	1.1511e-25	5.48186e-24	ENSMUSG00000061458	Nol10	-0.596609	0.000137609	0.000681712
ENSMUSG00000003644	Rps6ka1	1.32736	9.65237e-19	2.70454e-17	ENSMUSG00000071456	1110002L01Rik	-0.5959	2.80037e-05	0.000160882
ENSMUSG00000060181	Slc35e3	1.3267	4.50905e-10	5.50443e-09	ENSMUSG00000000325	Arvcf	-0.595764	1.21175e-05	7.44519e-05
ENSMUSG00000040329	Il7	1.32652	0.011707	0.0327389	ENSMUSG00000022538	Lsg1	-0.595305	8.50929e-06	5.37296e-05
ENSMUSG00000000253	Gmpr	1.32499	1.52125e-14	2.98757e-13	ENSMUSG00000027405	Nop56	-0.595026	7.80234e-06	4.97002e-05
ENSMUSG00000043251	Exoc3l	1.32429	0.00266531	0.00930247	ENSMUSG00000018697	Aatf	-0.594847	8.76365e-05	0.000450875
ENSMUSG00000093979	Gm2237	1.32397	0.00251261	0.00883355	ENSMUSG00000020806	Rhbdf2	-0.593951	0.00698879	0.0212392
ENSMUSG00000059305	Vpreb1	1.32315	0.00639475	0.0196591	ENSMUSG00000051730	Mettl5	-0.593384	0.00319196	0.0108578
ENSMUSG00000029163	Emilin1	1.32239	3.47858e-25	1.57031e-23	ENSMUSG00000029600	Rita1	-0.592887	0.00226884	0.00808587
ENSMUSG00000079057	Cyp4v3	1.32177	5.40822e-15	1.11078e-13	ENSMUSG00000028959	Fastk	-0.592587	5.67619e-05	0.000303813
ENSMUSG00000023800	Tiam2	1.32116	0.00624672	0.019254	ENSMUSG00000042350	Arel1	-0.591867	1.57743e-06	1.13179e-05
ENSMUSG00000030748	Il4ra	1.31998	1.53477e-12	2.45129e-11	ENSMUSG00000020142	Slc1a4	-0.591575	0.00351737	0.0117798
ENSMUSG00000097328	Tnfsf12	1.31783	0.0136501	0.0373688	ENSMUSG00000066892	Fbxl12	-0.591518	5.51851e-05	0.000295495
ENSMUSG00000003585	Sec14l2	1.31632	0.00062847	0.00263063	ENSMUSG00000032126	Hmbs	-0.58991	2.25907e-06	1.58672e-05
ENSMUSG00000033192	Lpcat2	1.31537	0.00017973	0.000862878	ENSMUSG00000027324	Rpusd2	-0.58977	0.0016049	0.00599577
ENSMUSG00000055629	B4galnt4	1.31338	0.00327586	0.0110968	ENSMUSG00000033706	Smyd5	-0.589265	1.23193e-08	1.24158e-07
ENSMUSG00000033032	Afap1l1	1.31313	1.83042e-18	4.99942e-17	ENSMUSG00000028261	Ndufaf4	-0.589169	2.44643e-06	1.70909e-05
ENSMUSG00000001521	Tulp3	1.31301	7.19853e-06	4.62392e-05	ENSMUSG00000004319	Clcn3	-0.589153	3.3359e-07	2.68545e-06
ENSMUSG00000007646	Rad51c	1.31288	4.64894e-05	0.000252891	ENSMUSG00000078786	BC024978	-0.589071	0.00856458	0.0252433
ENSMUSG00000032417	Rwdd2a	1.31184	0.000565877	0.00239641	ENSMUSG00000021666	Gfm2	-0.588957	8.75783e-06	5.51383e-05
ENSMUSG00000026009	Icos	1.3118	0.0192966	0.0497373	ENSMUSG00000006315	Tmem147	-0.588386	0.00010462	0.000529866
ENSMUSG00000074272	Ceacam1	1.31102	3.50744e-09	3.7874e-08	ENSMUSG00000026618	Iars2	-0.588133	2.2469e-08	2.18981e-07
ENSMUSG00000022048	Dpysl2	1.30986	5.38318e-11	7.35928e-10	ENSMUSG00000015126	Tsr3	-0.587412	0.00359781	0.0120183
ENSMUSG00000028173	Wls	1.3091	3.82375e-28	2.10646e-26	ENSMUSG00000031951	Tmem231	-0.586697	0.0115419	0.0323468
ENSMUSG00000086534	Gm16758	1.30879	5.94097e-11	8.0709e-10	ENSMUSG00000020307	Cdc34	-0.586493	8.07326e-06	5.12252e-05
ENSMUSG00000023032	Slc4a8	1.30869	0.0174186	0.045777	ENSMUSG00000037151	Lrrc20	-0.586003	1.3971e-05	8.49566e-05
ENSMUSG00000046794	Ppp1r3b	1.30661	2.54691e-09	2.79665e-08	ENSMUSG00000024891	Slc29a2	-0.585825	0.0066695	0.0204018
ENSMUSG00000095419	Gm14328	1.30549	0.010811	0.0306085	ENSMUSG00000015488	Cacfd1	-0.585815	1.07432e-06	7.95403e-06
ENSMUSG00000037606	Osbpl5	1.30289	0.000116774	0.000586364	ENSMUSG00000031834	Pik3r2	-0.58543	0.000192185	0.00091423
ENSMUSG00000039396	Neil3	1.30228	2.96433e-15	6.287e-14	ENSMUSG00000026491	Ahctf1	-0.585018	3.38517e-06	2.31635e-05
ENSMUSG00000037949	Ano10	1.29864	0.00229476	0.00816704	ENSMUSG00000024082	Ndufaf7	-0.584843	0.000989512	0.00391499
ENSMUSG00000048330	Ric3	1.29752	8.87293e-07	6.66029e-06	ENSMUSG00000015837	Sqstm1	-0.584519	1.31853e-05	8.05876e-05
ENSMUSG00000038943	Prc1	1.29728	2.81974e-28	1.55998e-26	ENSMUSG00000028556	Dock7	-0.583823	1.69647e-05	0.000101686
ENSMUSG00000031875	Cmtm3	1.29636	3.0033e-19	8.79411e-18	ENSMUSG00000004356	Utp20	-0.583424	2.02072e-07	1.68948e-06
ENSMUSG00000033039	Micall1	1.29577	2.26881e-20	7.09057e-19	ENSMUSG00000029454	Mapkapk5	-0.583423	0.0119642	0.0333363
ENSMUSG00000037822	Smim14	1.29506	2.02861e-17	5.11124e-16	ENSMUSG00000059534	Uqcr10	-0.582509	0.00818661	0.0242834
ENSMUSG00000096188	Cmtm4	1.29392	5.00026e-15	1.03024e-13	ENSMUSG00000073542	Cep76	-0.581649	1.74155e-07	1.47025e-06
ENSMUSG00000018800	Abca5	1.29303	5.27432e-05	0.000283353	ENSMUSG00000081633	Gm8522	-0.581211	3.15589e-06	2.16973e-05
ENSMUSG00000063838	Cdc42ep5	1.29276	0.0112191	0.0315713	ENSMUSG00000024732	Ccdc86	-0.580619	0.00149063	0.00561893
ENSMUSG00000087574	C030037D09Rik	1.2917	0.000516597	0.00220785	ENSMUSG00000022325	Pop1	-0.580465	1.27208e-05	7.79739e-05
ENSMUSG00000034663	Bmp2k	1.29126	3.39439e-23	1.31733e-21	ENSMUSG00000005354	Txn2	-0.580221	1.64587e-06	1.17765e-05
ENSMUSG00000032375	Aph1b	1.29047	5.78338e-05	0.000309168	ENSMUSG00000034612	Chst11	-0.580074	9.76855e-06	6.11702e-05
ENSMUSG00000075031	Hist1h2bb	1.29045	0.0186536	0.048416	ENSMUSG00000000916	Nsun5	-0.579898	1.12087e-05	6.93925e-05
ENSMUSG00000026131	Dst	1.28855	6.59491e-09	6.82104e-08	ENSMUSG00000018446	C1qbp	-0.578625	4.32129e-06	2.91151e-05
ENSMUSG00000044017	Gpr133	1.28446	2.02404e-07	1.69117e-06	ENSMUSG00000023883	Phf10	-0.5784	2.40908e-06	1.68571e-05
EnsembleGeneID	Gene symbol	log Fold Change	PValue	False Discovery Rate	EnsembleGeneID	Gene symbol	log Fold Change	PValue	False Discovery Rate
ENSMUSG00000038028	9630033F20Rik	1.28443	0.00113232	0.00441022	ENSMUSG00000057421	Las1l	-0.578047	1.77061e-07	1.49188e-06
ENSMUSG00000084925	1810062O18Rik	1.28435	0.0185826	0.0482508	ENSMUSG00000047221	Fam185a	-0.577886	4.06726e-05	0.000224344
ENSMUSG00000040204	2810417H13Rik	1.28393	3.35055e-24	1.4143e-22	ENSMUSG00000058838	Rps27a-ps2	-0.57752	0.000186424	0.000889759
ENSMUSG00000072618	Gm10384	1.28235	1.03479e-11	1.52879e-10	ENSMUSG00000009863	Sdhb	-0.576245	0.0127323	0.0352123
ENSMUSG00000054871	Tmem158	1.2812	2.90794e-07	2.3688e-06	ENSMUSG00000025495	Ptdss2	-0.576117	2.91042e-05	0.000166542
ENSMUSG00000063286	Gm8995	1.28115	1.32248e-13	2.36176e-12	ENSMUSG00000029071	Dvl1	-0.575725	1.43072e-05	8.68524e-05
ENSMUSG00000085995	Gm2788	1.2801	0.000388269	0.00172107	ENSMUSG00000020075	Ddx21	-0.575447	4.64731e-06	3.10481e-05
ENSMUSG00000022246	Rai14	1.27613	6.34457e-12	9.54696e-11	ENSMUSG00000030986	Dhx32	-0.575206	0.00901459	0.0263664
ENSMUSG00000029338	Antxr2	1.27372	1.56665e-13	2.77116e-12	ENSMUSG00000081967	Gm14017	-0.575056	0.000132635	0.000659924
ENSMUSG00000084866	A930006K02Rik	1.27322	0.00402977	0.0132535	ENSMUSG00000097906	Gm9625	-0.574851	1.06959e-05	6.64712e-05
ENSMUSG00000025920	Stau2	1.26967	5.69198e-13	9.54857e-12	ENSMUSG00000071141	Rpl36a-ps3	-0.57449	0.00015681	0.000765849
ENSMUSG00000040592	Cd79b	1.26955	8.68976e-09	8.90273e-08	ENSMUSG00000067367	Lyar	-0.574014	0.00013356	0.000663631
ENSMUSG00000030352	Tspan9	1.26921	0.00134362	0.00513173	ENSMUSG00000071078	Nr2c2ap	-0.573995	0.000163199	0.00079176
ENSMUSG00000022562	Oplah	1.26731	4.8264e-05	0.000261996	ENSMUSG00000047909	Ankrd16	-0.573543	0.00678114	0.0206903
ENSMUSG00000039813	Tbc1d2	1.26672	2.58413e-07	2.12366e-06	ENSMUSG00000060938	Rpl26	-0.573459	0.0111969	0.0315294
ENSMUSG00000048327	Ckap2l	1.26589	7.42424e-20	2.22402e-18	ENSMUSG00000068284	Gm608	-0.573133	2.04875e-05	0.000121182
ENSMUSG00000035045	Zc3h12b	1.26514	4.541e-10	5.53823e-09	ENSMUSG00000039929	Urb1	-0.572443	8.23352e-06	5.21663e-05
ENSMUSG00000096210	H1f0	1.26307	1.07903e-22	4.01962e-21	ENSMUSG00000024312	Wdr46	-0.572418	4.95356e-07	3.89367e-06
ENSMUSG00000083407	Gm13176	1.26283	1.97922e-07	1.65691e-06	ENSMUSG00000090290	Gm17296	-0.572237	0.000181333	0.000869608
ENSMUSG00000039153	Runx2	1.26266	2.15424e-25	9.93166e-24	ENSMUSG00000003226	Ranbp2	-0.571834	1.64358e-05	9.87438e-05
ENSMUSG00000047963	Stbd1	1.26168	0.00943877	0.0273609	ENSMUSG00000024608	Rps14	-0.571759	0.00520037	0.0164862
ENSMUSG00000031078	Cttn	1.26021	2.6239e-22	9.55554e-21	ENSMUSG00000024583	Txnl1	-0.571447	5.49527e-07	4.27809e-06
ENSMUSG00000097000	Gm17435	1.26002	0.00515232	0.0163499	ENSMUSG00000043866	Taf10	-0.571274	8.47277e-06	5.35771e-05
ENSMUSG00000059498	Fcgr3	1.25991	0.011024	0.0311233	ENSMUSG00000015869	Prpsap1	-0.57116	6.00625e-06	3.92398e-05
ENSMUSG00000039699	Batf2	1.25978	0.00609897	0.0188478	ENSMUSG00000025521	Tmem192	-0.570507	0.00537442	0.0169225
ENSMUSG00000025277	Abhd6	1.2594	0.00385648	0.0127541	ENSMUSG00000051444	Bbs12	-0.570284	0.00260578	0.00912409
ENSMUSG00000029650	Slc46a3	1.25797	1.14194e-06	8.41153e-06	ENSMUSG00000039640	Mrpl12	-0.570036	1.27595e-06	9.30902e-06
ENSMUSG00000055733	Nap1l3	1.25771	9.79955e-08	8.62586e-07	ENSMUSG00000029036	Atad3a	-0.569689	7.9296e-07	5.99376e-06
ENSMUSG00000021636	Marveld2	1.25705	2.05087e-06	1.44831e-05	ENSMUSG00000000811	Txnrd3	-0.569608	0.000276069	0.00126379
ENSMUSG00000022799	Arhgap31	1.25617	2.49541e-14	4.77101e-13	ENSMUSG00000042719	Naa25	-0.569497	6.7358e-07	5.15737e-06
ENSMUSG00000056895	Hist3h2ba	1.25546	0.0151123	0.0407203	ENSMUSG00000024026	Glo1	-0.569463	5.03888e-07	3.95356e-06
ENSMUSG00000031149	Praf2	1.2547	2.24607e-05	0.000131715	ENSMUSG00000030674	Qprt	-0.569157	0.000757373	0.00310129
ENSMUSG00000031785	Gpr56	1.25385	5.38295e-20	1.63132e-18	ENSMUSG00000035545	Leng8	-0.568713	0.00703641	0.0213539
ENSMUSG00000004044	Ptrf	1.25321	3.60979e-26	1.77768e-24	ENSMUSG00000075054	Yae1d1	-0.568482	0.00640693	0.0196872
ENSMUSG00000035829	Ppp1r26	1.25263	1.80152e-12	2.84588e-11	ENSMUSG00000001524	Gtf2h4	-0.568236	0.0025599	0.00897795
ENSMUSG00000025357	Dgka	1.25177	6.81483e-06	4.39047e-05	ENSMUSG00000041408	Wapal	-0.567541	1.60857e-05	9.68198e-05
ENSMUSG00000020886	Dlg4	1.25175	2.2478e-09	2.48289e-08	ENSMUSG00000036281	Snapc4	-0.566377	0.000324324	0.00146607
ENSMUSG00000059791	Nrm	1.25126	4.50095e-30	2.72171e-28	ENSMUSG00000040859	Bsdc1	-0.566279	3.07566e-05	0.00017431
ENSMUSG00000050675	Gp1ba	1.25065	1.23117e-18	3.41289e-17	ENSMUSG00000027509	Rae1	-0.5661	1.18464e-06	8.70143e-06
ENSMUSG00000037824	Tspan14	1.2504	4.54731e-23	1.73371e-21	ENSMUSG00000033065	Pfkm	-0.564769	4.04334e-05	0.000223191
ENSMUSG00000098421	Gm27190	1.24857	0.000572677	0.00242283	ENSMUSG00000036661	Dennd3	-0.564307	0.000381563	0.00169481
ENSMUSG00000035158	Mitf	1.24613	8.24256e-07	6.21226e-06	ENSMUSG00000003178	Mical3	-0.563899	0.0183415	0.0477775
ENSMUSG00000034708	Grn	1.24356	2.22565e-23	8.87596e-22	ENSMUSG00000073374	C030034I22Rik	-0.563642	0.000855537	0.00344254
ENSMUSG00000064125	BC068157	1.24348	0.000172091	0.000830802	ENSMUSG00000038845	Phb	-0.563591	5.47369e-08	5.01504e-07
ENSMUSG00000029822	Osbpl3	1.24159	1.07648e-12	1.75161e-11	ENSMUSG00000025616	Usp16	-0.56341	1.69437e-05	0.000101608
ENSMUSG00000050957	Insl6	1.24151	3.22608e-05	0.000181552	ENSMUSG00000050708	Ftl1	-0.562841	0.0154593	0.0414575
EnsembleGeneID	Gene symbol	log Fold Change	PValue	False Discovery Rate	EnsembleGeneID	Gene symbol	log Fold Change	PValue	False Discovery Rate
ENSMUSG00000048911	Rnf24	1.24128	1.76939e-09	1.98309e-08	ENSMUSG00000044627	Swi5	-0.562172	0.00147504	0.00556983
ENSMUSG00000016028	Celsr1	1.2408	3.73202e-07	2.98401e-06	ENSMUSG00000001687	Ubl3	-0.56208	2.4455e-06	1.70909e-05
ENSMUSG00000028476	Reck	1.23829	0.000394968	0.00174837	ENSMUSG00000022450	Ndufa6	-0.562024	0.0065506	0.0200765
ENSMUSG00000018377	Vezf1	1.23799	1.15169e-24	4.99102e-23	ENSMUSG00000036285	Noa1	-0.560433	5.43223e-07	4.23408e-06
ENSMUSG00000042106	Fam212a	1.23785	9.43628e-18	2.43415e-16	ENSMUSG00000063320	1190007I07Rik	-0.559891	0.000744492	0.00305336
ENSMUSG00000029185	Fam114a1	1.2377	0.00150341	0.0056589	ENSMUSG00000037805	Rpl10a	-0.559329	0.000163212	0.00079176
ENSMUSG00000063455	D630045J12Rik	1.23721	3.47103e-11	4.88915e-10	ENSMUSG00000029614	Rpl6	-0.559301	0.00443699	0.0143866
ENSMUSG00000026335	Pam	1.23573	3.91138e-11	5.44453e-10	ENSMUSG00000078970	Wdr92	-0.559298	5.00229e-06	3.3181e-05
ENSMUSG00000099094	Gm19569	1.23568	0.00158821	0.00594198	ENSMUSG00000030801	Kat8	-0.558861	0.0174786	0.0459163
ENSMUSG00000001865	Cpa3	1.23264	7.15455e-13	1.19099e-11	ENSMUSG00000032842	Abcc10	-0.558836	0.00686514	0.0209172
ENSMUSG00000001552	Jup	1.23254	1.01955e-06	7.58306e-06	ENSMUSG00000021635	Rad17	-0.558538	0.000101756	0.00051657
ENSMUSG00000023015	Racgap1	1.23209	6.41659e-25	2.82787e-23	ENSMUSG00000067274	Rplp0	-0.558267	3.22071e-05	0.000181344
ENSMUSG00000049515	Espnl	1.232	0.000590233	0.00248659	ENSMUSG00000029199	Lias	-0.557911	0.000444729	0.00193634
ENSMUSG00000048012	Zfp473	1.23118	9.13603e-05	0.00046855	ENSMUSG00000020718	Polg2	-0.557745	0.00754984	0.0226739
ENSMUSG00000024399	Ltb	1.23081	3.25182e-05	0.00018278	ENSMUSG00000028093	Acp6	-0.556905	0.000135528	0.000672007
ENSMUSG00000038244	Mical2	1.23044	0.000963438	0.0038258	ENSMUSG00000035754	Wdr18	-0.556572	6.34255e-07	4.87926e-06
ENSMUSG00000086235	Gm16284	1.23015	0.00422137	0.0137758	ENSMUSG00000084093	Gm16418	-0.555313	9.42217e-05	0.000481705
ENSMUSG00000046057	Gm15428	1.22989	4.43763e-11	6.13109e-10	ENSMUSG00000082308	Gm15770	-0.555311	1.25968e-06	9.19548e-06
ENSMUSG00000017390	Aldoc	1.22895	0.000211762	0.000997866	ENSMUSG00000033809	Alg3	-0.555109	0.00261841	0.00916457
ENSMUSG00000021990	Spata13	1.22873	2.30155e-15	4.92146e-14	ENSMUSG00000029047	Pex10	-0.554958	0.0146817	0.0397577
ENSMUSG00000022901	Cd86	1.22825	0.0168219	0.0444877	ENSMUSG00000032280	Tle3	-0.554678	1.03704e-05	6.45714e-05
ENSMUSG00000040528	Milr1	1.22799	0.00956907	0.0276584	ENSMUSG00000007038	Neu1	-0.554313	0.000428026	0.00186925
ENSMUSG00000020493	Prr11	1.22738	6.49527e-27	3.35099e-25	ENSMUSG00000030983	Bccip	-0.554013	3.40314e-05	0.000190543
ENSMUSG00000005125	Ndrg1	1.22679	1.2114e-21	4.16652e-20	ENSMUSG00000018449	Rpain	-0.55384	0.00649714	0.0199361
ENSMUSG00000063458	1700112E06Rik	1.22552	0.00942535	0.027328	ENSMUSG00000029145	Eif2b4	-0.553728	0.00392894	0.0129514
ENSMUSG00000022636	Alcam	1.22445	0.000564194	0.00239084	ENSMUSG00000081853	Gm13735	-0.553379	0.018108	0.0472545
ENSMUSG00000005057	Sh2b2	1.22321	6.18755e-07	4.76849e-06	ENSMUSG00000024325	Ring1	-0.553104	0.000422089	0.00184767
ENSMUSG00000038372	Gmds	1.22008	1.31609e-07	1.13315e-06	ENSMUSG00000062198	2700097O09Rik	-0.553	0.0133714	0.0366831
ENSMUSG00000021697	Depdc1b	1.21916	1.74572e-11	2.52459e-10	ENSMUSG00000022426	Josd1	-0.552886	1.23562e-06	9.04014e-06
ENSMUSG00000037580	Gch1	1.21913	8.50665e-14	1.54462e-12	ENSMUSG00000060438	Rps10-ps1	-0.552842	0.00405347	0.0133146
ENSMUSG00000059588	Calcrl	1.21824	9.30762e-11	1.23747e-09	ENSMUSG00000035762	Tmem161b	-0.552145	0.00160119	0.00598536
ENSMUSG00000022197	Pdzd2	1.21548	6.52483e-05	0.000345396	ENSMUSG00000100261	RP24-172B22.2	-0.551463	0.00908135	0.0265199
ENSMUSG00000057406	Whsc1	1.21512	1.05052e-17	2.69916e-16	ENSMUSG00000051518	Rps19bp1	-0.551404	0.00175437	0.00648129
ENSMUSG00000027408	Cpxm1	1.21389	0.000556877	0.00236445	ENSMUSG00000058979	Cecr5	-0.550971	0.00696857	0.0211926
ENSMUSG00000097887	Gm26542	1.21388	0.00217535	0.00779149	ENSMUSG00000042505	Acn9	-0.550818	0.0183986	0.0479168
ENSMUSG00000020589	Fam49a	1.21282	4.35796e-18	1.15865e-16	ENSMUSG00000032239	Rp9	-0.550133	2.11963e-05	0.000125147
ENSMUSG00000038178	Slc43a2	1.21222	4.59876e-11	6.32682e-10	ENSMUSG00000083992	Gm11478	-0.550084	2.65819e-05	0.00015312
ENSMUSG00000031129	Slc9a9	1.21068	1.23027e-08	1.24086e-07	ENSMUSG00000092072	Gm4540	-0.550081	1.41237e-06	1.02182e-05
ENSMUSG00000041688	Amot	1.21045	6.44368e-06	4.17827e-05	ENSMUSG00000024309	Pfdn6	-0.549885	0.000600635	0.00252796
ENSMUSG00000026463	Atp2b4	1.20963	2.03032e-25	9.39369e-24	ENSMUSG00000051557	Pusl1	-0.549863	0.00692308	0.021074
ENSMUSG00000035085	1700020L24Rik	1.20804	0.0184397	0.0479756	ENSMUSG00000044224	Dnajc21	-0.549654	0.00491434	0.0157097
ENSMUSG00000037664	Cdkn1c	1.20776	0.00067538	0.00280531	ENSMUSG00000053801	Grwd1	-0.549257	2.69675e-06	1.87089e-05
ENSMUSG00000021611	Tert	1.20656	0.00581325	0.0180999	ENSMUSG00000067058	Rps15a-ps5	-0.549095	0.00842334	0.0248808
ENSMUSG00000031681	Smad1	1.20648	7.88683e-13	1.30787e-11	ENSMUSG00000030189	Ybx3	-0.548515	1.48408e-05	8.98258e-05
ENSMUSG00000056498	Tmem154	1.20558	0.00733391	0.0221225	ENSMUSG00000049687	Fam109b	-0.548416	5.69724e-05	0.000304814
ENSMUSG00000019843	Fyn	1.20437	2.38683e-21	8.03916e-20	ENSMUSG00000031691	Tnpo2	-0.548129	5.85822e-06	3.84079e-05
EnsembleGeneID	Gene symbol	log Fold Change	PValue	False Discovery Rate	EnsembleGeneID	Gene symbol	log Fold Change	PValue	False Discovery Rate
ENSMUSG00000072235	Tuba1a	1.2037	1.06467e-07	9.30229e-07	ENSMUSG00000004264	Phb2	-0.548068	2.47126e-07	2.03863e-06
ENSMUSG00000028716	Pdzk1ip1	1.20114	2.00845e-08	1.96329e-07	ENSMUSG00000021000	Ctage5	-0.547647	0.000763172	0.00312209
ENSMUSG00000044551	9930012K11Rik	1.20012	1.37227e-06	9.96137e-06	ENSMUSG00000070972	Dnajc25	-0.547631	0.00325679	0.0110466
ENSMUSG00000030605	Mfge8	1.1996	7.95829e-14	1.45827e-12	ENSMUSG00000029310	Nudt9	-0.547353	0.00108736	0.00426193
ENSMUSG00000030263	Lrmp	1.19801	2.46916e-23	9.69834e-22	ENSMUSG00000043257	Pigv	-0.546485	4.85723e-06	3.23483e-05
ENSMUSG00000025790	Slco3a1	1.19793	4.81708e-27	2.50507e-25	ENSMUSG00000032870	Smap2	-0.546414	1.36912e-05	8.34109e-05
ENSMUSG00000043015	Tmem194b	1.19751	2.9924e-13	5.2011e-12	ENSMUSG00000026869	Psmd5	-0.546152	8.23362e-06	5.21663e-05
ENSMUSG00000028159	Dapp1	1.19675	1.28888e-18	3.56527e-17	ENSMUSG00000033068	Entpd6	-0.545963	2.15251e-05	0.000126876
ENSMUSG00000056602	Fry	1.19668	3.36971e-13	5.81801e-12	ENSMUSG00000028621	Cyb5rl	-0.545459	0.00802292	0.0238577
ENSMUSG00000084986	Gm16224	1.19603	0.00842439	0.0248808	ENSMUSG00000020153	Ndufs7	-0.54524	0.00920674	0.0268138
ENSMUSG00000038037	Socs1	1.19569	0.00251372	0.00883505	ENSMUSG00000028514	Usp24	-0.544939	3.12715e-05	0.000176766
ENSMUSG00000022148	Fyb	1.1948	2.73981e-20	8.48101e-19	ENSMUSG00000031162	Gata1	-0.544889	5.1939e-06	3.43818e-05
ENSMUSG00000038058	Nod1	1.19474	9.9161e-06	6.19804e-05	ENSMUSG00000027582	Zgpat	-0.544471	0.000901623	0.00360899
ENSMUSG00000039328	Rnf122	1.19463	1.25265e-06	9.14928e-06	ENSMUSG00000029313	Aff1	-0.543981	5.41858e-05	0.000290623
ENSMUSG00000004631	Sgce	1.19238	5.11365e-05	0.000275862	ENSMUSG00000006471	Ndor1	-0.543644	1.11878e-05	6.92963e-05
ENSMUSG00000030064	Frmd4b	1.19238	1.06116e-07	9.2778e-07	ENSMUSG00000057541	Pus7	-0.543588	4.13977e-06	2.79736e-05
ENSMUSG00000055210	Foxd2	1.1914	1.14917e-07	9.99351e-07	ENSMUSG00000081603	Gm14681	-0.543212	6.94472e-06	4.46751e-05
ENSMUSG00000037661	Gpr160	1.19025	0.000292872	0.00133145	ENSMUSG00000003184	Irf3	-0.542709	2.79917e-06	1.93677e-05
ENSMUSG00000032643	Fhl3	1.19021	2.29339e-08	2.2251e-07	ENSMUSG00000019082	Slc25a22	-0.542667	0.000163628	0.000793188
ENSMUSG00000060336	Zfp937	1.1895	0.00337743	0.0113786	ENSMUSG00000067722	BC003965	-0.541619	1.00793e-06	7.50948e-06
ENSMUSG00000038253	Hoxa5	1.18604	1.61929e-05	9.74195e-05	ENSMUSG00000044465	Fam160a2	-0.541603	0.000922147	0.00368208
ENSMUSG00000026893	Gca	1.18591	3.25227e-07	2.62626e-06	ENSMUSG00000010047	Hyal2	-0.541585	0.00460462	0.0148547
ENSMUSG00000022332	Khdrbs3	1.18312	4.86602e-05	0.000263908	ENSMUSG00000028107	Tars2	-0.541517	5.10102e-05	0.000275483
ENSMUSG00000061436	Hipk2	1.1826	1.81949e-15	3.92944e-14	ENSMUSG00000002963	Pnkp	-0.541477	0.00372624	0.0123773
ENSMUSG00000027306	Nusap1	1.18253	2.82254e-18	7.58179e-17	ENSMUSG00000028840	Zfp593	-0.54106	0.000253938	0.00117114
ENSMUSG00000024887	Asah2	1.18248	2.50923e-10	3.1611e-09	ENSMUSG00000070939	Tgfbrap1	-0.541033	1.21699e-06	8.9239e-06
ENSMUSG00000023044	Csad	1.18011	2.73715e-07	2.23388e-06	ENSMUSG00000082341	Gm14143	-0.54101	0.0144521	0.0392423
ENSMUSG00000090637	Gm6189	1.17617	0.0130211	0.0358582	ENSMUSG00000042632	Pla2g6	-0.540686	0.00221346	0.00791669
ENSMUSG00000027506	Tpd52	1.17598	3.64673e-13	6.27132e-12	ENSMUSG00000085334	Gm12940	-0.540621	0.000972009	0.00385512
ENSMUSG00000020773	Trim47	1.17193	1.68476e-15	3.64453e-14	ENSMUSG00000021559	Dapk1	-0.540333	1.2272e-06	8.9886e-06
ENSMUSG00000086605	Gm14290	1.17062	0.00305226	0.0104592	ENSMUSG00000024942	Capn1	-0.540332	1.35859e-05	8.28469e-05
ENSMUSG00000021895	Arhgef3	1.17002	6.58166e-15	1.3433e-13	ENSMUSG00000085342	Gm12254	-0.540053	0.00066889	0.00278102
ENSMUSG00000033147	Slc22a15	1.16932	4.65253e-08	4.29294e-07	ENSMUSG00000028069	Gpatch4	-0.539841	7.71196e-05	0.000401696
ENSMUSG00000046152	Fut10	1.16839	1.68168e-13	2.96254e-12	ENSMUSG00000055319	Sec23ip	-0.53976	2.15283e-05	0.000126876
ENSMUSG00000053965	Pde5a	1.16801	9.31478e-16	2.04563e-14	ENSMUSG00000061979	Wbscr16	-0.539562	0.000126438	0.000630543
ENSMUSG00000031434	Morc4	1.16716	0.000191878	0.000913107	ENSMUSG00000037815	Ctnna1	-0.538614	2.30873e-05	0.00013487
ENSMUSG00000052512	Nav2	1.16616	5.9108e-08	5.38516e-07	ENSMUSG00000074129	Rpl13a	-0.538486	0.000143001	0.000705295
ENSMUSG00000043587	Pxylp1	1.16524	3.1669e-17	7.87243e-16	ENSMUSG00000022194	Pabpn1	-0.538188	0.00115098	0.00446948
ENSMUSG00000024270	Slc39a6	1.16464	8.27997e-17	1.98979e-15	ENSMUSG00000040675	Mthfd1l	-0.538009	7.25664e-07	5.52686e-06
ENSMUSG00000087598	Zfp111	1.16318	1.59341e-08	1.58621e-07	ENSMUSG00000045973	Slc25a51	-0.537766	0.000172653	0.000833209
ENSMUSG00000004952	Rasa4	1.15972	0.0131597	0.0362093	ENSMUSG00000031066	Usp11	-0.53757	1.90933e-06	1.35424e-05
ENSMUSG00000038068	Rnf144b	1.15924	7.43629e-07	5.6307e-06	ENSMUSG00000003528	Slc25a1	-0.537223	3.49367e-06	2.38306e-05
ENSMUSG00000047953	Gp5	1.15915	6.69642e-18	1.75171e-16	ENSMUSG00000063882	Uqcrh	-0.536979	0.00236525	0.0083812
ENSMUSG00000033955	Tnks1bp1	1.15899	1.81841e-07	1.52938e-06	ENSMUSG00000046721	Rpl14-ps1	-0.536408	3.71175e-05	0.000206136
ENSMUSG00000067714	Lpar5	1.15826	1.47816e-06	1.06527e-05	ENSMUSG00000030217	Art4	-0.53583	4.80472e-06	3.20339e-05
ENSMUSG00000029913	Prdm5	1.15671	0.000233769	0.00108816	ENSMUSG00000032604	Qars	-0.535659	8.4807e-06	5.36012e-05
EnsembleGeneID	Gene symbol	log Fold Change	PValue	False Discovery Rate	EnsembleGeneID	Gene symbol	log Fold Change	PValue	False Discovery Rate
ENSMUSG00000081670	Gm15697	1.15591	7.69491e-15	1.55344e-13	ENSMUSG00000023961	Enpp4	-0.53547	0.000381514	0.00169481
ENSMUSG00000059479	B3gnt8	1.15577	0.000284913	0.0012997	ENSMUSG00000024099	Ndufv2	-0.535102	0.00615578	0.0190008
ENSMUSG00000024659	Anxa1	1.15554	0.0016921	0.00627468	ENSMUSG00000026083	Eif5b	-0.534906	2.95072e-05	0.000168626
ENSMUSG00000027715	Ccna2	1.15488	5.38359e-16	1.21514e-14	ENSMUSG00000026659	Dusp12	-0.534759	0.00344837	0.0115786
ENSMUSG00000068036	Mllt4	1.15349	1.59583e-12	2.53947e-11	ENSMUSG00000013736	Trnt1	-0.534641	1.28687e-06	9.38341e-06
ENSMUSG00000044080	S100a1	1.15301	9.7865e-11	1.29566e-09	ENSMUSG00000031490	Eif4ebp1	-0.534567	3.82266e-05	0.000212024
ENSMUSG00000001227	Sema6b	1.15163	3.85809e-08	3.61116e-07	ENSMUSG00000041975	Mettl8	-0.5342	3.5207e-05	0.000196534
ENSMUSG00000020282	Rhbdf1	1.15119	0.00583566	0.0181506	ENSMUSG00000081434	Gm14165	-0.534051	0.00157135	0.00588904
ENSMUSG00000070348	Ccnd1	1.1498	1.03706e-10	1.36965e-09	ENSMUSG00000005069	Pex5	-0.533382	3.04137e-07	2.46668e-06
ENSMUSG00000081772	Gm13131	1.14972	0.00448646	0.0145204	ENSMUSG00000026974	Zmynd19	-0.533033	9.11291e-07	6.82078e-06
ENSMUSG00000066894	Vsig10	1.14834	2.7166e-08	2.61425e-07	ENSMUSG00000014980	Tsen15	-0.532991	2.25876e-05	0.000132161
ENSMUSG00000022657	Cd96	1.14833	0.00813437	0.024145	ENSMUSG00000037280	Galnt6	-0.530417	0.000167096	0.000809094
ENSMUSG00000070565	Rasal2	1.14783	3.9595e-12	6.0848e-11	ENSMUSG00000080893	Gm15920	-0.530144	0.00024375	0.00112776
ENSMUSG00000020102	Slc16a7	1.14773	4.12744e-07	3.27001e-06	ENSMUSG00000002345	2310045N01Rik	-0.530009	0.00307238	0.0105225
ENSMUSG00000022421	Nptxr	1.14729	0.00377793	0.0125362	ENSMUSG00000030894	Tpp1	-0.529989	3.99688e-05	0.000220745
ENSMUSG00000043091	Tuba1c	1.14711	2.32893e-14	4.46585e-13	ENSMUSG00000036533	Cdc42ep3	-0.529543	6.41754e-06	4.16548e-05
ENSMUSG00000026656	Fcgr2b	1.14692	1.61065e-09	1.81613e-08	ENSMUSG00000011179	Odc1	-0.529346	6.57629e-05	0.000347696
ENSMUSG00000030199	Etv6	1.14569	6.60291e-20	1.98255e-18	ENSMUSG00000022253	Nadk2	-0.529339	2.68101e-05	0.000154366
ENSMUSG00000050373	Snx21	1.14552	0.0107789	0.0305374	ENSMUSG00000052146	Rps10	-0.528582	0.00719697	0.0217549
ENSMUSG00000087178	A230056P14Rik	1.14429	0.0135376	0.0370921	ENSMUSG00000021133	4933426M11Rik	-0.528527	4.101e-06	2.77404e-05
ENSMUSG00000081985	Gng2-ps1	1.14307	0.00285792	0.00989767	ENSMUSG00000043295	Gm16373	-0.528009	0.00745029	0.0224268
ENSMUSG00000043822	Adamtsl5	1.14259	6.78727e-08	6.1469e-07	ENSMUSG00000028029	Aimp1	-0.527997	0.00270148	0.00940598
ENSMUSG00000030761	Myo7a	1.14152	1.40087e-07	1.20136e-06	ENSMUSG00000031984	2810004N23Rik	-0.5278	1.32914e-05	8.10931e-05
ENSMUSG00000026014	Raph1	1.14079	0.00240009	0.00848847	ENSMUSG00000019143	Hars2	-0.527496	3.05452e-05	0.000173414
ENSMUSG00000087141	Plcxd2	1.14041	2.94827e-08	2.81635e-07	ENSMUSG00000034893	Cog3	-0.527392	9.35525e-07	6.98608e-06
ENSMUSG00000024754	Tmem2	1.13876	1.07792e-10	1.41413e-09	ENSMUSG00000051319	1500011K16Rik	-0.527263	0.00452793	0.0146473
ENSMUSG00000038010	Ccdc138	1.13735	0.000252334	0.00116457	ENSMUSG00000051346	Spryd4	-0.526738	0.000178281	0.000856869
ENSMUSG00000001089	Luzp1	1.13683	2.58835e-12	4.02526e-11	ENSMUSG00000002825	Qtrt1	-0.526634	0.00675348	0.0206108
ENSMUSG00000020785	Camkk1	1.13613	0.000666251	0.00277182	ENSMUSG00000078921	Tgtp2	-0.526518	0.00984933	0.0283111
ENSMUSG00000001403	Ube2c	1.13537	1.59361e-10	2.04763e-09	ENSMUSG00000021938	Pspc1	-0.525967	3.84809e-05	0.000213343
ENSMUSG00000042826	Fgf11	1.13452	0.000355646	0.00159275	ENSMUSG00000022965	Ifngr2	-0.525967	0.00372319	0.0123735
ENSMUSG00000004665	Cnn2	1.13168	1.30543e-19	3.89263e-18	ENSMUSG00000014771	Pdcd2	-0.525846	0.0022536	0.00804257
ENSMUSG00000045038	Prkce	1.13143	2.62294e-21	8.78888e-20	ENSMUSG00000033707	Lrrc24	-0.525832	4.14895e-06	2.8021e-05
ENSMUSG00000034487	Kdelc2	1.13064	5.65715e-10	6.80376e-09	ENSMUSG00000001014	Icam4	-0.52572	0.000104712	0.000530123
ENSMUSG00000095115	Itpripl2	1.12949	2.04267e-21	6.91583e-20	ENSMUSG00000093537	Gm7584	-0.525704	0.00442983	0.0143765
ENSMUSG00000085629	Gm11697	1.12715	0.000845863	0.003411	ENSMUSG00000040354	Mars	-0.52569	3.78765e-06	2.57011e-05
ENSMUSG00000025932	Eya1	1.12441	1.03342e-11	1.52849e-10	ENSMUSG00000021149	Gtpbp4	-0.525597	1.81631e-06	1.29249e-05
ENSMUSG00000001517	Foxm1	1.12313	9.08248e-22	3.16572e-20	ENSMUSG00000021607	Mrpl36	-0.525589	5.38836e-06	3.55604e-05
ENSMUSG00000060206	Zfp462	1.12168	1.72847e-06	1.23404e-05	ENSMUSG00000024537	Psmg2	-0.525353	0.0140427	0.0382585
ENSMUSG00000040350	Trim7	1.11937	0.00296125	0.0101985	ENSMUSG00000032299	Commd4	-0.525265	0.00876598	0.025761
ENSMUSG00000025372	Baiap2	1.1177	1.91351e-05	0.0001137	ENSMUSG00000041264	Uspl1	-0.524973	1.32628e-06	9.64915e-06
ENSMUSG00000024975	Pdcd4	1.11559	6.32902e-10	7.52135e-09	ENSMUSG00000074221	Zfp568	-0.524879	9.32295e-07	6.96596e-06
ENSMUSG00000046798	Cldn12	1.11529	2.07393e-13	3.64367e-12	ENSMUSG00000095832	Supt20	-0.524488	0.00118743	0.00458909
ENSMUSG00000060519	Tor3a	1.11395	3.39032e-12	5.24109e-11	ENSMUSG00000028383	Hsdl2	-0.524143	0.000316185	0.00143181
ENSMUSG00000093726	Gm20667	1.11327	1.63559e-05	9.83094e-05	ENSMUSG00000025794	Rpl14	-0.523842	2.15544e-05	0.000126973
ENSMUSG00000017950	Hnf4a	1.11299	2.76675e-06	1.91536e-05	ENSMUSG00000031862	Atp13a1	-0.522741	6.78031e-06	4.37256e-05
EnsembleGeneID	Gene symbol	log Fold Change	PValue	False Discovery Rate	EnsembleGeneID	Gene symbol	log Fold Change	PValue	False Discovery Rate
ENSMUSG00000075010	AW112010	1.11174	6.97676e-08	6.30333e-07	ENSMUSG00000057469	E2f6	-0.52245	7.3149e-07	5.56471e-06
ENSMUSG00000079659	Tmem243	1.11112	0.0143912	0.0391096	ENSMUSG00000071151	Gm4799	-0.522402	9.11646e-06	5.73129e-05
ENSMUSG00000074026	Gm6091	1.11092	4.69405e-11	6.44816e-10	ENSMUSG00000098985	Gm27219	-0.52226	2.52326e-06	1.75803e-05
ENSMUSG00000022257	Laptm4b	1.10954	0.0186871	0.0484868	ENSMUSG00000021891	Mettl6	-0.521622	3.08653e-06	2.1243e-05
ENSMUSG00000032549	Rab6b	1.10864	1.57568e-06	1.13116e-05	ENSMUSG00000072653	Zfp783	-0.520891	0.000375747	0.00167489
ENSMUSG00000043004	Gng2	1.10769	6.12312e-22	2.15153e-20	ENSMUSG00000038271	Iffo1	-0.520795	0.000144581	0.000712009
ENSMUSG00000046668	Cxxc5	1.10649	1.11864e-21	3.85768e-20	ENSMUSG00000059439	Bcas3	-0.520769	0.00913526	0.0266654
ENSMUSG00000051910	Sox6	1.10581	1.03405e-15	2.26326e-14	ENSMUSG00000030671	Pde3b	-0.520648	0.00574511	0.0179303
ENSMUSG00000035168	Tanc1	1.10519	1.28149e-14	2.53973e-13	ENSMUSG00000032741	Tpcn1	-0.520637	3.88099e-06	2.63207e-05
ENSMUSG00000094594	Tpd52-ps	1.10514	3.0381e-07	2.46556e-06	ENSMUSG00000027243	Harbi1	-0.520448	0.000236035	0.00109792
ENSMUSG00000008153	Clstn3	1.10445	1.25634e-16	2.94832e-15	ENSMUSG00000071350	Setdb2	-0.520372	0.00120331	0.00464219
ENSMUSG00000035547	Capn5	1.10316	2.55217e-18	6.89828e-17	ENSMUSG00000022992	Kansl2	-0.518659	4.91416e-05	0.000266315
ENSMUSG00000005233	Spc25	1.10272	8.61557e-09	8.84065e-08	ENSMUSG00000006333	Rps9	-0.518553	1.3255e-05	8.09435e-05
ENSMUSG00000036155	Mgat5	1.10078	3.73932e-13	6.41357e-12	ENSMUSG00000036138	Acaa1a	-0.517914	0.00140408	0.00533854
ENSMUSG00000032324	Tspan3	1.10047	4.6417e-18	1.23157e-16	ENSMUSG00000078941	Ak6	-0.517754	0.00707457	0.0214497
ENSMUSG00000026939	Tmem141	1.10045	0.0193417	0.0498378	ENSMUSG00000026277	Stk25	-0.517196	0.000170548	0.000824271
ENSMUSG00000009687	Fxyd5	1.10043	1.27174e-07	1.0986e-06	ENSMUSG00000026988	Wdsub1	-0.517131	0.00529348	0.0167256
ENSMUSG00000034795	Ccdc122	1.10013	1.82145e-05	0.000108727	ENSMUSG00000025728	Pigq	-0.516972	1.02203e-05	6.36978e-05
ENSMUSG00000067931	Zfp948	1.09954	2.57598e-07	2.1183e-06	ENSMUSG00000028076	Cd1d1	-0.516562	0.00532798	0.0168088
ENSMUSG00000025791	Pgm2	1.09811	4.55349e-11	6.27783e-10	ENSMUSG00000006599	Gtf2h1	-0.51648	0.00066919	0.00278138
ENSMUSG00000022747	St3gal6	1.09789	0.000575815	0.00243216	ENSMUSG00000004069	Dnaja3	-0.51621	4.30222e-05	0.000236232
ENSMUSG00000031786	Ccdc135	1.09545	0.0112823	0.0317216	ENSMUSG00000042148	Cox10	-0.515636	4.32468e-05	0.000236937
ENSMUSG00000037703	Lzts3	1.09483	0.002275	0.00810335	ENSMUSG00000062906	Hdac10	-0.515634	0.000880573	0.00353562
ENSMUSG00000030660	Pik3c2a	1.09444	4.14751e-08	3.85983e-07	ENSMUSG00000004462	Tbccd1	-0.515538	0.000105394	0.000533368
ENSMUSG00000072066	6720489N17Rik	1.09412	0.00468476	0.0150684	ENSMUSG00000053768	Chchd3	-0.515045	3.38037e-06	2.31428e-05
ENSMUSG00000056724	Nbeal2	1.09399	1.55542e-23	6.28011e-22	ENSMUSG00000023048	Prr13	-0.514999	8.39347e-07	6.31502e-06
ENSMUSG00000051335	Gfod1	1.09171	3.12054e-11	4.4194e-10	ENSMUSG00000020870	Cdc34-ps	-0.514755	0.000619761	0.00259836
ENSMUSG00000025701	Alox5	1.09165	0.00249398	0.00877906	ENSMUSG00000015656	Hspa8	-0.514132	0.00309288	0.0105845
ENSMUSG00000030691	Fchsd2	1.0914	3.15327e-18	8.43531e-17	ENSMUSG00000020740	Gga3	-0.513448	6.27021e-05	0.000332731
ENSMUSG00000059895	Ptp4a3	1.09136	4.04728e-17	9.96565e-16	ENSMUSG00000066613	Zfp932	-0.513368	0.00361528	0.0120735
ENSMUSG00000044197	Gpr146	1.09134	1.68815e-12	2.67654e-11	ENSMUSG00000031644	Nek1	-0.513225	0.000358649	0.00160565
ENSMUSG00000050410	Tcf19	1.08898	2.31317e-10	2.92545e-09	ENSMUSG00000000384	Tbrg4	-0.512819	7.16537e-05	0.00037624
ENSMUSG00000047777	Phf13	1.08799	2.8409e-06	1.96252e-05	ENSMUSG00000001100	Poldip2	-0.512788	1.58642e-06	1.13762e-05
ENSMUSG00000027559	Car3	1.08696	7.08335e-07	5.40756e-06	ENSMUSG00000038335	Tsr1	-0.512322	5.64017e-06	3.71092e-05
ENSMUSG00000021384	Susd3	1.08591	0.000355072	0.00159073	ENSMUSG00000037075	Rnf139	-0.511992	2.02247e-05	0.000119846
ENSMUSG00000036908	Unc93b1	1.08517	4.13594e-06	2.79622e-05	ENSMUSG00000023307	38412	-0.511957	1.37486e-05	8.36974e-05
ENSMUSG00000078920	Ifi47	1.08508	2.57276e-11	3.66358e-10	ENSMUSG00000092558	Med20	-0.51164	7.53034e-05	0.000393497
ENSMUSG00000043953	Ccrl2	1.08412	0.000166201	0.00080506	ENSMUSG00000030138	Bms1	-0.511108	3.36963e-05	0.00018883
ENSMUSG00000008734	Gprc5b	1.08096	7.30253e-08	6.56117e-07	ENSMUSG00000039182	AW209491	-0.51106	0.000689365	0.00285428
ENSMUSG00000014075	Tctex1d2	1.07928	0.0018095	0.00665496	ENSMUSG00000100441	RP24-292B21.3	-0.511029	0.000399146	0.00176207
ENSMUSG00000026721	Rabgap1l	1.07784	3.19145e-15	6.73572e-14	ENSMUSG00000050144	Slc25a44	-0.510432	5.04767e-06	3.34649e-05
ENSMUSG00000043671	Dpy19l3	1.07481	1.21986e-20	3.8871e-19	ENSMUSG00000029826	Zc3hav1	-0.509623	4.95051e-05	0.000268173
ENSMUSG00000052632	Asap2	1.07393	3.56164e-11	4.98975e-10	ENSMUSG00000037336	Mfsd2b	-0.509389	0.000278248	0.00127153
ENSMUSG00000085823	Gm13012	1.0725	0.00033516	0.00151037	ENSMUSG00000022551	Cyc1	-0.509239	7.56458e-06	4.83278e-05
ENSMUSG00000034930	Rtkn	1.07226	0.0128213	0.0354206	ENSMUSG00000045140	Pigw	-0.508683	9.31921e-05	0.000477192
ENSMUSG00000099843	RP24-79F8.3	1.07172	0.00679961	0.0207321	ENSMUSG00000025558	Dock9	-0.508449	0.00728306	0.0219845
EnsembleGeneID	Gene symbol	log Fold Change	PValue	False Discovery Rate	EnsembleGeneID	Gene symbol	log Fold Change	PValue	False Discovery Rate
ENSMUSG00000002111	Spi1	1.06906	3.45715e-14	6.52342e-13	ENSMUSG00000059474	Mbtd1	-0.50775	2.53031e-05	0.000146337
ENSMUSG00000055003	Lrtm2	1.06843	0.00850827	0.0251058	ENSMUSG00000038172	Ttc39b	-0.507648	3.30911e-05	0.000185679
ENSMUSG00000039782	Cpeb2	1.06746	0.00311136	0.0106394	ENSMUSG00000049414	Gm5417	-0.507164	0.00721475	0.0217884
ENSMUSG00000024462	Gabbr1	1.06603	0.000239402	0.0011114	ENSMUSG00000074876	Spata5l1	-0.507153	0.0110486	0.0311694
ENSMUSG00000044345	Marveld1	1.06513	5.5995e-24	2.32585e-22	ENSMUSG00000021024	Psma6	-0.507117	0.00957411	0.0276668
ENSMUSG00000037960	1110007C09Rik	1.06401	1.08604e-06	8.0271e-06	ENSMUSG00000000740	Rpl13	-0.507005	8.62575e-05	0.000444484
ENSMUSG00000002393	Nr2f6	1.06323	5.14968e-05	0.000277545	ENSMUSG00000071640	Stxbp3b	-0.506838	0.00674979	0.0206044
ENSMUSG00000012443	Kif11	1.0621	7.64975e-15	1.54913e-13	ENSMUSG00000060019	Gm10073	-0.506712	4.97968e-05	0.000269579
ENSMUSG00000043219	Hoxa6	1.06127	0.00333214	0.0112552	ENSMUSG00000048696	Mex3d	-0.506039	4.66521e-05	0.000253669
ENSMUSG00000069662	Marcks	1.06049	1.88321e-06	1.3379e-05	ENSMUSG00000051674	Dcun1d4	-0.504633	0.00555608	0.0174017
ENSMUSG00000084220	Gm12387	1.05983	4.65714e-19	1.33071e-17	ENSMUSG00000081729	Hspa9-ps1	-0.50419	5.27025e-05	0.000283347
ENSMUSG00000026039	Sgol2	1.05967	6.63832e-13	1.10647e-11	ENSMUSG00000007827	Ankrd26	-0.50361	0.000239736	0.0011116
ENSMUSG00000039470	Zdhhc2	1.05964	0.00362823	0.0121061	ENSMUSG00000031578	Mak16	-0.503122	1.10894e-05	6.87522e-05
ENSMUSG00000030867	Plk1	1.05838	1.60808e-13	2.83673e-12	ENSMUSG00000034024	Cct2	-0.502666	0.0003434	0.00154465
ENSMUSG00000018169	Mfng	1.05823	8.08406e-19	2.27985e-17	ENSMUSG00000100551	RP24-137J11.1	-0.502001	3.9375e-05	0.000217651
ENSMUSG00000038718	Pbx3	1.05788	6.33766e-06	4.11568e-05	ENSMUSG00000053664	Uck2	-0.501842	0.00594989	0.0184661
ENSMUSG00000082379	Gm13884	1.05766	0.00488406	0.0156321	ENSMUSG00000028211	Trp53inp1	-0.501708	0.000616817	0.00258769
ENSMUSG00000044024	Rell2	1.05667	0.00572897	0.0178958	ENSMUSG00000004455	Ppp1cc	-0.501692	0.00314189	0.0107296
ENSMUSG00000062210	Tnfaip8	1.05611	6.15384e-20	1.85199e-18	ENSMUSG00000068917	Clk2	-0.501532	0.000232797	0.00108441
ENSMUSG00000073988	Ttpa	1.05544	0.000278561	0.00127251	ENSMUSG00000046573	Lyrm4	-0.501357	0.0123129	0.0341758
ENSMUSG00000027799	Nbea	1.05509	0.000618106	0.00259225	ENSMUSG00000038208	Pgap3	-0.501235	0.00423022	0.013801
ENSMUSG00000032109	Nlrx1	1.05336	4.82298e-09	5.08958e-08	ENSMUSG00000057113	Npm1	-0.50116	1.56092e-05	9.40824e-05
ENSMUSG00000078878	Gm14305	1.0523	0.0139327	0.0379984	ENSMUSG00000083097	Gm14494	-0.500931	2.3041e-05	0.000134693
ENSMUSG00000035711	Dok3	1.05213	0.000293695	0.00133415	ENSMUSG00000013629	Cad	-0.500574	8.4033e-05	0.000433709
ENSMUSG00000050530	Fam171a1	1.05096	6.84199e-15	1.38989e-13	ENSMUSG00000096740	Gm21743	-0.499853	0.000693505	0.00286868
ENSMUSG00000045382	Cxcr4	1.05053	5.15178e-07	4.02998e-06	ENSMUSG00000039158	Akna	-0.499721	0.00238793	0.00844776
ENSMUSG00000025492	Ifitm3	1.04983	1.97196e-11	2.83914e-10	ENSMUSG00000047284	Neurl4	-0.499452	4.49221e-06	3.01514e-05
ENSMUSG00000058715	Fcer1g	1.04913	0.000178986	0.000859621	ENSMUSG00000063696	Gm8730	-0.499262	8.37641e-05	0.000432837
ENSMUSG00000084338	Gm13531	1.04808	0.0154276	0.0413981	ENSMUSG00000033713	Foxn3	-0.499202	0.000102858	0.000521958
ENSMUSG00000026342	Slc35f5	1.04705	5.84877e-06	3.83652e-05	ENSMUSG00000035476	Tab3	-0.498859	1.06844e-05	6.64316e-05
ENSMUSG00000034165	Ccnd3	1.04641	5.82115e-18	1.52891e-16	ENSMUSG00000020372	Gnb2l1	-0.498683	9.00664e-05	0.000462827
ENSMUSG00000034164	Emid1	1.04616	6.40799e-08	5.82997e-07	ENSMUSG00000033543	Gtf2a2	-0.498285	8.10881e-05	0.000419843
ENSMUSG00000096221	1500002C15Rik	1.04385	0.000905296	0.00362146	ENSMUSG00000081302	Gm12020	-0.498001	1.16277e-05	7.17132e-05
ENSMUSG00000028175	Depdc1a	1.04382	0.000599414	0.00252363	ENSMUSG00000037012	Hk1	-0.497788	6.24259e-05	0.0003314
ENSMUSG00000079685	Ulbp1	1.04211	0.000156757	0.000765849	ENSMUSG00000070327	Rnf213	-0.497372	0.00069479	0.00287308
ENSMUSG00000085939	Cd63-ps	1.04159	1.0722e-10	1.40804e-09	ENSMUSG00000037896	Rcor1	-0.497316	2.91628e-05	0.000166804
ENSMUSG00000020897	Aurkb	1.0372	8.93828e-17	2.13615e-15	ENSMUSG00000021661	Ankra2	-0.496748	0.00293386	0.0101202
ENSMUSG00000027360	Hdc	1.03654	0.00275113	0.00956862	ENSMUSG00000027669	Gnb4	-0.496502	4.24065e-05	0.000233317
ENSMUSG00000031227	Magee1	1.03601	1.37715e-06	9.98636e-06	ENSMUSG00000030083	Abtb1	-0.496365	0.000274215	0.00125619
ENSMUSG00000044201	Cdc25c	1.0358	6.29287e-07	4.84678e-06	ENSMUSG00000025921	Rdh10	-0.496257	0.00613684	0.0189468
ENSMUSG00000027469	Tpx2	1.03287	3.01288e-15	6.37954e-14	ENSMUSG00000045374	Wdr81	-0.496236	6.22965e-05	0.000330849
ENSMUSG00000075602	Ly6a	1.03172	0.0109761	0.0310218	ENSMUSG00000060950	Trmt61a	-0.495556	4.31413e-05	0.000236668
ENSMUSG00000025888	Casp1	1.03128	0.001698	0.00629297	ENSMUSG00000061024	Rrs1	-0.495467	0.000161859	0.000786371
ENSMUSG00000027712	Anxa5	1.03064	1.00863e-09	1.16562e-08	ENSMUSG00000053553	3110082I17Rik	-0.495361	0.00190799	0.00696399
ENSMUSG00000001211	Agpat3	1.02956	1.55543e-08	1.55316e-07	ENSMUSG00000030357	Fkbp4	-0.495249	0.000507815	0.00217819
ENSMUSG00000092486	2610524H06Rik	1.02725	8.5135e-13	1.4064e-11	ENSMUSG00000036934	4921524J17Rik	-0.495062	0.000806878	0.00327308
EnsembleGeneID	Gene symbol	log Fold Change	PValue	False Discovery Rate	EnsembleGeneID	Gene symbol	log Fold Change	PValue	False Discovery Rate
ENSMUSG00000041498	Kif14	1.02596	5.16386e-18	1.36177e-16	ENSMUSG00000059343	Aldoart1	-0.494463	0.00471645	0.0151591
ENSMUSG00000026923	Notch1	1.02514	0.000148223	0.000727639	ENSMUSG00000020549	Elac2	-0.494083	0.000479081	0.00207135
ENSMUSG00000027459	Fam110a	1.02486	0.000160767	0.000782237	ENSMUSG00000083764	Gm11516	-0.494022	0.00781121	0.0233135
ENSMUSG00000040711	Sh3pxd2b	1.02459	4.81057e-08	4.43248e-07	ENSMUSG00000046822	Slc39a3	-0.493799	0.000120222	0.000602548
ENSMUSG00000047238	Mageh1	1.02351	0.00202479	0.00732221	ENSMUSG00000028700	Pomgnt1	-0.493011	0.00246358	0.00868938
ENSMUSG00000026303	Mlph	1.02254	0.00174021	0.00643837	ENSMUSG00000000631	Myo18a	-0.492813	3.14335e-05	0.000177604
ENSMUSG00000023249	Parp3	1.02253	0.000141338	0.000698685	ENSMUSG00000081865	Gm15484	-0.492235	0.0188225	0.0487279
ENSMUSG00000003038	Hmgn2	1.02229	3.76141e-22	1.34716e-20	ENSMUSG00000015672	Mrpl32	-0.492138	0.00244027	0.00862117
ENSMUSG00000026991	Pkp4	1.02225	3.67317e-08	3.45549e-07	ENSMUSG00000061904	Slc25a3	-0.491971	0.00140434	0.00533854
ENSMUSG00000038007	Acer2	1.0219	0.000261776	0.00120388	ENSMUSG00000024334	H2-Oa	-0.491883	0.00654375	0.0200602
ENSMUSG00000042524	Sun2	1.01919	1.15971e-17	2.96799e-16	ENSMUSG00000068742	Cry2	-0.491812	0.000327809	0.00147981
ENSMUSG00000017716	Birc5	1.0178	1.34323e-12	2.16398e-11	ENSMUSG00000022671	Mzt2	-0.491644	0.00491073	0.0157036
ENSMUSG00000022479	Vdr	1.01769	1.30255e-05	7.96915e-05	ENSMUSG00000023026	Dip2b	-0.491495	2.63498e-05	0.000151952
ENSMUSG00000025278	Flnb	1.01765	7.21605e-08	6.49245e-07	ENSMUSG00000028729	Ebna1bp2	-0.491354	0.000182635	0.000873597
ENSMUSG00000098090	2700099C18Rik	1.01717	0.000265441	0.00121986	ENSMUSG00000026087	Mrpl30	-0.490846	0.00956266	0.027646
ENSMUSG00000020437	Myo1g	1.0161	1.97018e-10	2.50384e-09	ENSMUSG00000030979	Uros	-0.490302	0.0156473	0.0418926
ENSMUSG00000085455	1810059H22Rik	1.01585	0.017746	0.0465058	ENSMUSG00000048439	Nupl2	-0.490141	0.00107705	0.00422406
ENSMUSG00000052477	C130026I21Rik	1.01399	0.0185135	0.0481196	ENSMUSG00000074800	Gm4149	-0.489936	5.98575e-05	0.000318937
ENSMUSG00000035365	Parpbp	1.01356	8.20506e-10	9.57576e-09	ENSMUSG00000020108	Ddit4	-0.489671	0.00509934	0.0162033
ENSMUSG00000073987	Ggh	1.01289	0.000187742	0.000895046	ENSMUSG00000070000	Fcho1	-0.489018	9.75432e-05	0.000497317
ENSMUSG00000036587	Fut7	1.01004	4.66144e-10	5.66909e-09	ENSMUSG00000025158	Rfng	-0.488967	0.0027233	0.00947943
ENSMUSG00000023243	Kcnk5	1.00897	1.82904e-12	2.88234e-11	ENSMUSG00000001029	Icam2	-0.488888	9.77236e-06	6.11702e-05
ENSMUSG00000040723	Rcsd1	1.0085	4.78929e-11	6.56118e-10	ENSMUSG00000041528	Rnf123	-0.488805	0.00313838	0.0107222
ENSMUSG00000022574	Naprt1	1.00801	0.00192053	0.00699993	ENSMUSG00000021814	Anxa7	-0.487687	5.29465e-06	3.49775e-05
ENSMUSG00000026509	Capn2	1.00797	3.30294e-11	4.66756e-10	ENSMUSG00000099492	RP23-313K8.2	-0.487454	0.000464352	0.00201168
ENSMUSG00000050821	Fam131a	1.00745	0.00772161	0.0230832	ENSMUSG00000004931	Apba3	-0.487418	0.0011614	0.0045019
ENSMUSG00000036206	Sh3bp4	1.00586	0.0191187	0.0493179	ENSMUSG00000074862	BC025920	-0.487259	0.0100193	0.0287172
ENSMUSG00000032010	Usp2	1.00464	0.00133088	0.00509056	ENSMUSG00000090319	Gm4462	-0.487043	0.0149365	0.0403049
ENSMUSG00000024381	Bin1	1.00377	1.8256e-09	2.04432e-08	ENSMUSG00000021810	Ecd	-0.486456	2.08876e-06	1.47267e-05
ENSMUSG00000026605	Cenpf	1.00327	5.448e-14	1.01041e-12	ENSMUSG00000032288	Imp3	-0.486204	1.9534e-05	0.000115964
ENSMUSG00000051615	Rap2a	1.00311	2.04332e-15	4.3837e-14	ENSMUSG00000051495	Irf2bp2	-0.486089	0.000268901	0.00123402
ENSMUSG00000009681	Bcr	1.00089	2.83149e-17	7.06569e-16	ENSMUSG00000022191	Drosha	-0.485887	0.00820424	0.0243301
ENSMUSG00000031442	Mcf2l	1.00039	2.51508e-07	2.07084e-06	ENSMUSG00000041037	Irgq	-0.485462	2.03417e-05	0.000120375
ENSMUSG00000053158	Fes	1.00017	5.92212e-12	8.92162e-11	ENSMUSG00000005846	Rsl1d1	-0.485458	0.000140698	0.000696311
ENSMUSG00000026556	Vangl2	0.998029	9.11607e-12	1.35295e-10	ENSMUSG00000038608	Dock10	-0.485164	9.1587e-05	0.000469528
ENSMUSG00000031155	Pim2	0.997791	0.000574442	0.00242872	ENSMUSG00000021501	Caml	-0.485098	0.000517669	0.0022117
ENSMUSG00000021391	Cenpp	0.996508	0.00129355	0.00495943	ENSMUSG00000003190	Bcl2l12	-0.485081	0.0120007	0.0334234
ENSMUSG00000037991	Rmi2	0.995553	1.39298e-17	3.53714e-16	ENSMUSG00000027423	Snx5	-0.485044	0.00157888	0.00591556
ENSMUSG00000015619	Gata3	0.995096	0.000157138	0.000766638	ENSMUSG00000028890	Mtf1	-0.484763	0.000182554	0.00087353
ENSMUSG00000049288	Lix1l	0.994455	3.53353e-06	2.40899e-05	ENSMUSG00000027287	Snap23	-0.484677	5.86525e-05	0.000313416
ENSMUSG00000029994	Anxa4	0.994417	1.21444e-12	1.95893e-11	ENSMUSG00000061175	Fnip2	-0.484623	0.000217475	0.00101925
ENSMUSG00000004771	Rab11a	0.994181	3.48903e-16	7.97205e-15	ENSMUSG00000061787	Rps17	-0.484597	0.00149045	0.00561893
ENSMUSG00000061411	Nol4l	0.993265	3.59687e-16	8.20401e-15	ENSMUSG00000029613	Eif2ak1	-0.484498	1.43966e-05	8.72588e-05
ENSMUSG00000041268	Dmxl2	0.992627	1.23232e-05	7.56083e-05	ENSMUSG00000027411	Vps16	-0.484328	3.56475e-05	0.000198736
ENSMUSG00000020330	Hmmr	0.991355	1.33593e-18	3.67196e-17	ENSMUSG00000050244	Heatr1	-0.484159	1.36427e-05	8.31549e-05
ENSMUSG00000091183	Gm5141	0.991079	0.000201973	0.000955896	ENSMUSG00000019792	Trmt11	-0.484155	0.0190088	0.0490829
EnsembleGeneID	Gene symbol	log Fold Change	PValue	False Discovery Rate	EnsembleGeneID	Gene symbol	log Fold Change	PValue	False Discovery Rate
ENSMUSG00000026955	Sapcd2	0.990957	3.90485e-12	6.00793e-11	ENSMUSG00000063931	Pepd	-0.484141	0.00702433	0.0213322
ENSMUSG00000051378	Kif18b	0.990818	1.11351e-13	1.99955e-12	ENSMUSG00000003848	Nob1	-0.484029	2.14886e-05	0.000126757
ENSMUSG00000011148	Adssl1	0.990342	2.21264e-05	0.000129813	ENSMUSG00000082189	Gm4784	-0.483843	5.27204e-05	0.000283347
ENSMUSG00000033187	BC016579	0.988889	0.00906311	0.0264904	ENSMUSG00000010609	Psen2	-0.483408	0.000587699	0.00247672
ENSMUSG00000037638	Zbtb42	0.98833	2.16968e-06	1.52889e-05	ENSMUSG00000025145	Lrrc45	-0.483201	0.00757633	0.0227272
ENSMUSG00000027111	Itga6	0.987605	5.07241e-16	1.14889e-14	ENSMUSG00000022972	1110004E09Rik	-0.483085	0.0130417	0.0359074
ENSMUSG00000033083	Tbc1d4	0.985814	2.20494e-17	5.53406e-16	ENSMUSG00000024622	Hmgxb3	-0.483017	1.71304e-06	1.2237e-05
ENSMUSG00000047669	Msl3l2	0.983242	1.09619e-12	1.78145e-11	ENSMUSG00000022620	Arsa	-0.48256	1.66169e-05	9.97399e-05
ENSMUSG00000080708	Ccnd3-ps	0.982781	2.78157e-16	6.40057e-15	ENSMUSG00000022856	Tmem41a	-0.482115	0.0114227	0.0320539
ENSMUSG00000033900	Map9	0.982769	0.000402497	0.00177385	ENSMUSG00000040374	Pex2	-0.48174	0.000379597	0.00168896
ENSMUSG00000039157	Fam102a	0.979237	3.66402e-07	2.93506e-06	ENSMUSG00000064317	Gm10146	-0.481175	0.00145143	0.00549504
ENSMUSG00000043505	Gimap5	0.978782	7.60604e-06	4.8545e-05	ENSMUSG00000029507	Pus1	-0.481034	9.67939e-05	0.000493884
ENSMUSG00000030122	Ptms	0.978111	9.30888e-11	1.23747e-09	ENSMUSG00000025362	Rps26	-0.481015	0.0117712	0.0328971
ENSMUSG00000003573	Homer3	0.976953	5.76351e-13	9.64369e-12	ENSMUSG00000073436	Eme2	-0.480945	0.00287801	0.00996192
ENSMUSG00000022100	Xpo7	0.97676	4.65435e-19	1.33071e-17	ENSMUSG00000029594	Rbm19	-0.480773	0.0185737	0.0482374
ENSMUSG00000022500	Litaf	0.976593	1.22401e-09	1.40329e-08	ENSMUSG00000028669	Pithd1	-0.48045	0.000488555	0.00210531
ENSMUSG00000021665	Hexb	0.975585	7.69261e-08	6.88311e-07	ENSMUSG00000069682	Gm10275	-0.480372	9.70826e-05	0.000495163
ENSMUSG00000022033	Pbk	0.974876	5.60832e-12	8.4685e-11	ENSMUSG00000068739	Sars	-0.480169	6.66288e-05	0.000351844
ENSMUSG00000031161	Hdac6	0.972366	1.69896e-08	1.68227e-07	ENSMUSG00000062554	Gm12751	-0.48007	0.0020342	0.00735037
ENSMUSG00000004612	Nkg7	0.971366	6.21791e-10	7.40284e-09	ENSMUSG00000040918	Slc19a2	-0.479325	0.00446731	0.014462
ENSMUSG00000035790	Cep19	0.970923	3.86974e-05	0.000214361	ENSMUSG00000026155	Smap1	-0.479001	7.45952e-06	4.7727e-05
ENSMUSG00000002204	Napsa	0.969011	2.67956e-09	2.93735e-08	ENSMUSG00000017801	Mlx	-0.47896	6.42623e-05	0.000340593
ENSMUSG00000027508	Pag1	0.968849	1.05754e-11	1.56061e-10	ENSMUSG00000039069	Mtg2	-0.478905	0.0130005	0.0358244
ENSMUSG00000062421	Arf2	0.968686	4.44907e-13	7.54138e-12	ENSMUSG00000025047	Pdcd11	-0.478463	2.40839e-05	0.000140159
ENSMUSG00000025935	Tram1	0.967812	7.72225e-16	1.71326e-14	ENSMUSG00000025377	Enthd2	-0.477901	0.0136343	0.0373415
ENSMUSG00000034480	Diap2	0.967056	3.33545e-07	2.68545e-06	ENSMUSG00000049957	Ccdc137	-0.477749	2.9624e-05	0.000169144
ENSMUSG00000020882	Cacnb1	0.966627	0.00410346	0.0134652	ENSMUSG00000051639	Gm5812	-0.477617	0.000111567	0.000561769
ENSMUSG00000038079	Tmem237	0.965356	0.000912512	0.00364696	ENSMUSG00000024997	Prdx3	-0.477264	1.51231e-05	9.13218e-05
ENSMUSG00000044986	Tst	0.965325	6.71032e-06	4.33387e-05	ENSMUSG00000025133	Ints4	-0.477157	0.00545149	0.017103
ENSMUSG00000017631	Abr	0.964582	1.64881e-11	2.39244e-10	ENSMUSG00000006920	Ezh1	-0.476616	0.000456754	0.00198273
ENSMUSG00000003199	Mpnd	0.963537	0.00154916	0.00581426	ENSMUSG00000044533	Rps2	-0.476562	7.20281e-05	0.000377443
ENSMUSG00000024378	Stard4	0.960241	6.11936e-13	1.02259e-11	ENSMUSG00000053411	Cbx7	-0.47589	0.0128521	0.0354629
ENSMUSG00000034593	Myo5a	0.960205	1.47619e-12	2.36354e-11	ENSMUSG00000043190	Rfesd	-0.475881	0.012466	0.0345491
ENSMUSG00000028551	Cdkn2c	0.959456	5.1622e-13	8.67103e-12	ENSMUSG00000028932	Psmc2	-0.47587	0.00109528	0.0042865
ENSMUSG00000003452	Bicd1	0.959044	4.03979e-14	7.57883e-13	ENSMUSG00000083061	Gm12191	-0.475674	0.000452203	0.00196494
ENSMUSG00000025813	Homer2	0.958732	4.48447e-05	0.000244946	ENSMUSG00000026037	Orc2	-0.475605	3.77383e-06	2.56341e-05
ENSMUSG00000007950	Abhd8	0.958574	3.63548e-11	5.08771e-10	ENSMUSG00000018770	Atp5g3	-0.474877	0.00264348	0.00923621
ENSMUSG00000020914	Top2a	0.958135	5.66712e-11	7.715e-10	ENSMUSG00000002660	Clpp	-0.474552	0.0097613	0.0281202
ENSMUSG00000039899	Fgl2	0.957959	1.02378e-14	2.05403e-13	ENSMUSG00000083139	Gm12418	-0.474185	0.0174905	0.0459382
ENSMUSG00000035067	Xkr6	0.957067	0.000783194	0.00318695	ENSMUSG00000020743	Mif4gd	-0.474132	0.00021307	0.00100294
ENSMUSG00000019873	Reep3	0.955556	7.65592e-16	1.70436e-14	ENSMUSG00000024359	Hspa9	-0.473945	6.50101e-05	0.000344275
ENSMUSG00000036052	Dnajb5	0.955014	0.00914026	0.0266718	ENSMUSG00000034343	Ube2f	-0.473859	0.000108913	0.000548829
ENSMUSG00000025511	Tspan4	0.954761	3.73532e-08	3.50382e-07	ENSMUSG00000026311	Asb1	-0.473726	3.66106e-05	0.000203669
ENSMUSG00000026683	Nuf2	0.951704	3.65873e-11	5.11475e-10	ENSMUSG00000037416	Dmxl1	-0.473585	0.000173084	0.00083467
ENSMUSG00000021285	Ppp1r13b	0.950603	8.52962e-15	1.71397e-13	ENSMUSG00000038225	Primpol	-0.473427	0.000353134	0.00158278
ENSMUSG00000008206	Cers4	0.949437	4.62887e-09	4.88871e-08	ENSMUSG00000037876	Jmjd1c	-0.472865	0.000387595	0.00171866
EnsembleGeneID	Gene symbol	log Fold Change	PValue	False Discovery Rate	EnsembleGeneID	Gene symbol	log Fold Change	PValue	False Discovery Rate
ENSMUSG00000045932	Ifit2	0.948026	4.48847e-14	8.37225e-13	ENSMUSG00000000861	Bcl11a	-0.472629	0.000192467	0.000915238
ENSMUSG00000023206	Il15ra	0.947328	4.55742e-05	0.000248328	ENSMUSG00000027333	Smox	-0.47207	0.0178143	0.0466284
ENSMUSG00000101309	RP24-331H14.2	0.946413	7.32946e-08	6.57805e-07	ENSMUSG00000043019	Edem3	-0.471902	0.00179007	0.00659097
ENSMUSG00000069729	Arid1b	0.945225	1.41204e-14	2.78572e-13	ENSMUSG00000033554	Dph5	-0.471122	0.000499655	0.00214744
ENSMUSG00000091053	Gm9742	0.943951	0.0111452	0.0314109	ENSMUSG00000071644	Eef1g	-0.47092	7.26866e-06	4.65976e-05
ENSMUSG00000020070	Rufy2	0.943422	5.89041e-05	0.000314502	ENSMUSG00000074358	Ccdc61	-0.47076	0.0155756	0.0417351
ENSMUSG00000030677	Kif22	0.942716	4.12736e-13	7.05122e-12	ENSMUSG00000001416	Cct3	-0.470335	0.000198106	0.000940678
ENSMUSG00000020253	Ppm1m	0.941422	1.68891e-05	0.000101327	ENSMUSG00000058006	Mdn1	-0.469658	0.001501	0.00565147
ENSMUSG00000060260	Pwwp2b	0.941263	9.98294e-06	6.23682e-05	ENSMUSG00000029415	Sdad1	-0.469646	7.84216e-05	0.000407498
ENSMUSG00000051517	Arhgef39	0.940962	9.02986e-07	6.76252e-06	ENSMUSG00000026615	Eprs	-0.469146	7.62182e-05	0.000397638
ENSMUSG00000035778	Ggta1	0.940416	1.40892e-13	2.50923e-12	ENSMUSG00000091811	Prr24	-0.468985	0.000246349	0.00113897
ENSMUSG00000030272	Camk1	0.939633	1.79465e-06	1.27778e-05	ENSMUSG00000025538	Sumf2	-0.468817	0.0172416	0.0454405
ENSMUSG00000023990	Tfeb	0.93855	0.000577949	0.00243958	ENSMUSG00000092240	Gm4246	-0.468577	6.11813e-06	3.99106e-05
ENSMUSG00000028687	Mutyh	0.937848	0.00530526	0.0167493	ENSMUSG00000005575	Ube2m	-0.467214	0.00032985	0.00148747
ENSMUSG00000036611	Eepd1	0.937801	0.000697433	0.00288218	ENSMUSG00000063576	Klhdc3	-0.466678	3.15296e-06	2.16887e-05
ENSMUSG00000020393	Kremen1	0.93671	1.95768e-08	1.91655e-07	ENSMUSG00000002342	Tmem161a	-0.466371	0.000360588	0.00161266
ENSMUSG00000047409	Ctdspl	0.931392	1.17645e-12	1.90236e-11	ENSMUSG00000004789	Dlst	-0.466319	7.66379e-05	0.000399507
ENSMUSG00000019943	Atp2b1	0.930715	1.14381e-14	2.27728e-13	ENSMUSG00000058600	Rpl30	-0.466235	0.00424738	0.0138501
ENSMUSG00000048285	Frmd6	0.930196	1.04378e-10	1.37629e-09	ENSMUSG00000025968	Ndufs1	-0.466217	7.76839e-05	0.000404311
ENSMUSG00000032322	Pstpip1	0.929982	2.50104e-05	0.000144838	ENSMUSG00000023348	Trip6	-0.465548	0.00010751	0.00054239
ENSMUSG00000000266	Mid2	0.927694	0.00206026	0.00743007	ENSMUSG00000050973	Gdpgp1	-0.465175	0.0111498	0.0314172
ENSMUSG00000040699	Limd2	0.927324	1.54478e-15	3.35848e-14	ENSMUSG00000020798	Spns3	-0.465163	0.000688428	0.00285131
ENSMUSG00000021457	Syk	0.927211	1.69879e-14	3.31621e-13	ENSMUSG00000070462	Mesdc1	-0.465139	3.42016e-05	0.000191332
ENSMUSG00000027695	Pld1	0.92696	0.000380258	0.00169075	ENSMUSG00000091952	Gm17709	-0.464862	0.00708656	0.0214761
ENSMUSG00000036944	Tmem71	0.924487	7.77933e-05	0.000404565	ENSMUSG00000031608	Galnt7	-0.46485	8.17678e-05	0.000422858
ENSMUSG00000047534	Mis18bp1	0.923262	4.92564e-14	9.17454e-13	ENSMUSG00000028607	Cpt2	-0.464698	0.00231485	0.00822925
ENSMUSG00000090626	Tex9	0.922586	8.57373e-06	5.40578e-05	ENSMUSG00000001569	Nom1	-0.46467	8.37679e-06	5.2996e-05
ENSMUSG00000084808	9430091E24Rik	0.921994	0.00936166	0.0271847	ENSMUSG00000040383	Aqr	-0.464408	7.84938e-05	0.000407547
ENSMUSG00000022305	Lrp12	0.921795	1.20504e-06	8.84628e-06	ENSMUSG00000090475	Gm6245	-0.463648	0.000529547	0.002258
ENSMUSG00000096472	Cdkn2d	0.921753	6.98782e-11	9.44372e-10	ENSMUSG00000025323	Sp4	-0.462957	6.77272e-05	0.000357209
ENSMUSG00000070713	Gm10282	0.921435	1.83492e-06	1.30431e-05	ENSMUSG00000063856	Gpx1	-0.462874	0.000291628	0.00132687
ENSMUSG00000055053	Nfic	0.921223	8.05025e-14	1.47203e-12	ENSMUSG00000015478	Rnf5	-0.462737	0.000433402	0.00189146
ENSMUSG00000073643	Wdfy1	0.920686	2.7899e-15	5.94615e-14	ENSMUSG00000024902	Mrpl11	-0.462675	0.00903829	0.0264298
ENSMUSG00000046169	Adamts6	0.920544	0.0089892	0.0263255	ENSMUSG00000075254	Heg1	-0.462606	0.000909417	0.00363571
ENSMUSG00000038122	Tbc1d32	0.920525	5.87041e-05	0.000313563	ENSMUSG00000036615	Rfxap	-0.462091	0.000401094	0.0017688
ENSMUSG00000022098	Bmp1	0.920009	0.00303836	0.0104199	ENSMUSG00000004043	Stat5a	-0.46184	7.40448e-05	0.000387387
ENSMUSG00000041000	Trim62	0.919432	0.000207914	0.000980804	ENSMUSG00000019814	Ltv1	-0.461741	0.000321024	0.00145221
ENSMUSG00000028599	Tnfrsf1b	0.91758	1.06628e-16	2.5297e-15	ENSMUSG00000027722	Spata5	-0.461114	0.00140808	0.00534653
ENSMUSG00000038236	Hoxa7	0.917526	5.096e-09	5.36462e-08	ENSMUSG00000004865	Srpk1	-0.460578	0.000201761	0.000955241
ENSMUSG00000047115	Fam221a	0.91727	0.00473741	0.0152077	ENSMUSG00000025041	Nt5c2	-0.459816	6.09768e-05	0.00032437
ENSMUSG00000033467	Crlf2	0.916908	7.55599e-06	4.82967e-05	ENSMUSG00000026915	Strbp	-0.459632	6.63303e-05	0.000350553
ENSMUSG00000039193	Nlrc4	0.915382	0.00945818	0.0273927	ENSMUSG00000045071	E130308A19Rik	-0.45935	0.0012966	0.00496968
ENSMUSG00000008496	Pou2f2	0.914602	0.00573383	0.0179067	ENSMUSG00000034203	Chchd4	-0.45897	0.00115076	0.00446948
ENSMUSG00000034329	Brip1	0.913935	3.1715e-07	2.56422e-06	ENSMUSG00000078652	Psme3	-0.458966	0.000103883	0.00052634
ENSMUSG00000007682	Dio2	0.912157	1.07708e-07	9.39175e-07	ENSMUSG00000052337	Immt	-0.45892	0.000113237	0.000569512
ENSMUSG00000063382	Bcl9l	0.912072	4.26779e-10	5.24438e-09	ENSMUSG00000025155	Dus1l	-0.458595	0.000407345	0.001794
EnsembleGeneID	Gene symbol	log Fold Change	PValue	False Discovery Rate	EnsembleGeneID	Gene symbol	log Fold Change	PValue	False Discovery Rate
ENSMUSG00000057531	Dtnbp1	0.911686	3.68033e-08	3.45972e-07	ENSMUSG00000031657	Heatr3	-0.458443	9.7328e-06	6.09812e-05
ENSMUSG00000021965	Ska3	0.911213	1.0736e-07	9.37403e-07	ENSMUSG00000070319	Eif3g	-0.458253	3.0746e-05	0.00017431
ENSMUSG00000021830	Txndc16	0.9108	1.75843e-05	0.000105158	ENSMUSG00000035235	Trim13	-0.458088	0.0167406	0.0443178
ENSMUSG00000035683	Melk	0.910282	2.25253e-06	1.58298e-05	ENSMUSG00000047632	Fgfbp3	-0.457793	0.0105784	0.0300481
ENSMUSG00000085399	Foxd2os	0.908776	0.00026744	0.00122775	ENSMUSG00000018750	Zbtb4	-0.457656	0.00211393	0.00759832
ENSMUSG00000043885	Slc36a4	0.908623	9.53536e-08	8.40469e-07	ENSMUSG00000022682	Rrn3	-0.457344	0.000103663	0.000525426
ENSMUSG00000006464	Bbs1	0.907519	0.0018751	0.00686515	ENSMUSG00000022280	Rnf19a	-0.456354	3.41629e-05	0.000191197
ENSMUSG00000030145	Zfp248	0.90601	0.000137643	0.000681712	ENSMUSG00000038910	Plcl2	-0.45622	8.3942e-05	0.000433584
ENSMUSG00000021094	Dhrs7	0.903244	0.0141676	0.0385421	ENSMUSG00000047989	Ino80c	-0.455924	6.91561e-05	0.000364302
ENSMUSG00000022964	Tmem50b	0.902899	6.41262e-07	4.93024e-06	ENSMUSG00000082534	Gm13712	-0.455644	0.0015426	0.0057913
ENSMUSG00000044340	Phlpp1	0.902623	1.03096e-07	9.03204e-07	ENSMUSG00000046062	Ppp1r15b	-0.455004	0.00111465	0.00435312
ENSMUSG00000020023	Tmcc3	0.90259	0.0151688	0.040847	ENSMUSG00000028779	Pef1	-0.45497	9.57282e-05	0.000488831
ENSMUSG00000025265	Fgd1	0.90255	0.000123406	0.000617316	ENSMUSG00000075391	Gm13443	-0.454811	2.85781e-05	0.000164037
ENSMUSG00000042082	Arsb	0.902426	1.70873e-09	1.92007e-08	ENSMUSG00000084957	Bbip1	-0.454754	0.00671159	0.0205118
ENSMUSG00000035062	Zc4h2	0.900938	1.55188e-06	1.11531e-05	ENSMUSG00000036833	Pnpla7	-0.454573	0.00344926	0.0115786
ENSMUSG00000039735	Fnbp1l	0.900832	2.34317e-13	4.10007e-12	ENSMUSG00000027809	Etfdh	-0.454248	0.00178566	0.00657845
ENSMUSG00000034317	Trim59	0.900449	1.28794e-09	1.46625e-08	ENSMUSG00000057863	Rpl36	-0.454033	0.0147247	0.0398575
ENSMUSG00000024056	Ndc80	0.899733	1.43095e-05	8.68524e-05	ENSMUSG00000030036	Mogs	-0.454028	0.000166198	0.00080506
ENSMUSG00000000278	Scpep1	0.899676	0.00312707	0.0106874	ENSMUSG00000026309	Ilkap	-0.453778	0.0140403	0.0382585
ENSMUSG00000039814	Xkr5	0.897645	2.84136e-08	2.72623e-07	ENSMUSG00000042345	Ubash3a	-0.453568	1.59345e-05	9.59538e-05
ENSMUSG00000047368	Abhd17b	0.897464	9.49283e-14	1.71455e-12	ENSMUSG00000006050	Sra1	-0.453444	0.00255782	0.00897682
ENSMUSG00000055639	Dach1	0.897431	2.28039e-13	3.99559e-12	ENSMUSG00000000168	Dlat	-0.453318	2.16332e-05	0.000127379
ENSMUSG00000025574	Tk1	0.896474	6.03872e-07	4.65931e-06	ENSMUSG00000063129	Aldoart2	-0.453118	0.0187206	0.048551
ENSMUSG00000026622	Nek2	0.896455	5.95693e-14	1.10322e-12	ENSMUSG00000020464	Pnpt1	-0.452752	0.00326731	0.0110736
ENSMUSG00000024940	Ltbp3	0.895514	1.26805e-08	1.27699e-07	ENSMUSG00000021311	Mtr	-0.451932	0.000116813	0.000586364
ENSMUSG00000018199	Trove2	0.894764	3.35595e-09	3.63082e-08	ENSMUSG00000064281	Rpl19-ps1	-0.451564	0.0137686	0.0376142
ENSMUSG00000031591	Asah1	0.894439	7.72612e-13	1.28285e-11	ENSMUSG00000008200	Fnbp4	-0.451525	0.0026397	0.00922795
ENSMUSG00000061859	Inadl	0.893978	0.00817289	0.0242482	ENSMUSG00000096157	Gm5472	-0.451361	0.000649716	0.00270823
ENSMUSG00000044807	Zfp354c	0.893406	2.3566e-05	0.000137453	ENSMUSG00000058756	Thra	-0.450856	2.61094e-05	0.000150732
ENSMUSG00000044629	Cnrip1	0.893193	0.0102154	0.0292125	ENSMUSG00000020482	Ccdc117	-0.450821	0.000953168	0.00379001
ENSMUSG00000027219	Slc28a2	0.892648	0.0103777	0.0296007	ENSMUSG00000005981	Trap1	-0.450392	0.0001564	0.000764421
ENSMUSG00000027331	Knstrn	0.89237	3.02597e-16	6.95065e-15	ENSMUSG00000002329	Mdp1	-0.450301	0.000440263	0.00191947
ENSMUSG00000033436	Armcx2	0.891714	1.45759e-14	2.86689e-13	ENSMUSG00000027303	Ptpra	-0.449912	0.000142466	0.000702925
ENSMUSG00000027845	Dclre1b	0.891288	4.25235e-14	7.95465e-13	ENSMUSG00000071267	Zfp942	-0.44954	0.000298981	0.00135721
ENSMUSG00000031805	Jak3	0.890531	6.38446e-16	1.43111e-14	ENSMUSG00000026111	Unc50	-0.449	0.0102055	0.029193
ENSMUSG00000071176	Arhgef10	0.890233	0.0156012	0.0417778	ENSMUSG00000046671	Mtfr1l	-0.448843	0.000121294	0.000607683
ENSMUSG00000040272	Accs	0.889955	3.7835e-07	3.0196e-06	ENSMUSG00000053830	Gm9923	-0.448819	0.00393162	0.0129569
ENSMUSG00000024776	Stambpl1	0.889263	0.00101476	0.00400513	ENSMUSG00000025499	Hras	-0.448796	0.00632212	0.0194634
ENSMUSG00000005107	Slc2a9	0.88838	7.74451e-08	6.92003e-07	ENSMUSG00000045411	2410002F23Rik	-0.448587	0.00115833	0.00449134
ENSMUSG00000021279	Cdc42bpb	0.886533	0.000496011	0.00213461	ENSMUSG00000006589	Aprt	-0.448568	0.00290925	0.010046
ENSMUSG00000001665	Gstt3	0.885908	1.68603e-07	1.42708e-06	ENSMUSG00000042032	Mat2b	-0.44854	0.000316641	0.00143338
ENSMUSG00000034311	Kif4	0.885627	7.26992e-10	8.53035e-09	ENSMUSG00000038013	Wipf2	-0.448503	0.000379918	0.00168981
ENSMUSG00000004707	Ly9	0.883603	0.00174583	0.00645733	ENSMUSG00000017221	Psmd3	-0.44849	0.000183951	0.000878921
ENSMUSG00000045039	Megf8	0.882416	2.38639e-12	3.72902e-11	ENSMUSG00000064341	mt-Nd1	-0.447854	0.00279358	0.00970328
ENSMUSG00000030600	Lrfn1	0.882108	0.000181607	0.000870602	ENSMUSG00000046934	Csl	-0.447665	7.70768e-05	0.000401633
ENSMUSG00000088609	Gm24187	0.881763	0.019186	0.0494817	ENSMUSG00000082461	Gm8844	-0.447581	0.0012726	0.00488922
EnsembleGeneID	Gene symbol	log Fold Change	PValue	False Discovery Rate	EnsembleGeneID	Gene symbol	log Fold Change	PValue	False Discovery Rate
ENSMUSG00000044433	Camsap3	0.881348	0.00244523	0.008634	ENSMUSG00000034189	Hsdl1	-0.447228	0.000276294	0.00126438
ENSMUSG00000031555	Adam9	0.879618	2.81341e-06	1.94559e-05	ENSMUSG00000027997	Casp6	-0.447177	0.0067385	0.0205747
ENSMUSG00000023911	Flywch2	0.877751	0.000995162	0.00393614	ENSMUSG00000032536	Trak1	-0.447135	0.000158923	0.000774118
ENSMUSG00000041431	Ccnb1	0.87562	3.09738e-08	2.9372e-07	ENSMUSG00000049327	Setd8	-0.447132	0.000157588	0.000768028
ENSMUSG00000074476	Spc24	0.874071	1.35147e-09	1.53187e-08	ENSMUSG00000064345	mt-Nd2	-0.44693	0.00978951	0.0281703
ENSMUSG00000048537	Phldb1	0.873653	1.04539e-10	1.37701e-09	ENSMUSG00000047675	Rps8	-0.446898	0.00216737	0.00776679
ENSMUSG00000027496	Aurka	0.871211	2.91448e-08	2.78611e-07	ENSMUSG00000020696	Rffl	-0.446739	0.000366237	0.00163624
ENSMUSG00000020573	Pik3cg	0.870656	1.3494e-11	1.96897e-10	ENSMUSG00000049504	Proser1	-0.446659	0.00018008	0.000864238
ENSMUSG00000031700	Gpt2	0.870476	0.00319731	0.0108732	ENSMUSG00000078193	Gm2000	-0.446582	0.000928625	0.00370225
ENSMUSG00000034255	Arhgap27	0.87014	1.12403e-08	1.1399e-07	ENSMUSG00000101685	RP24-108N24.2	-0.446526	0.00010076	0.000512514
ENSMUSG00000020231	Dip2a	0.869887	4.44242e-05	0.000242814	ENSMUSG00000027327	1700037H04Rik	-0.44633	0.00245401	0.00865796
ENSMUSG00000067336	Bmpr2	0.868769	3.06735e-11	4.34881e-10	ENSMUSG00000021843	Ktn1	-0.446264	0.00759798	0.0227712
ENSMUSG00000021061	Sptb	0.867091	0.000124341	0.000621037	ENSMUSG00000038695	Josd2	-0.446103	0.0105184	0.0299259
ENSMUSG00000021823	Vcl	0.866718	5.92896e-09	6.16167e-08	ENSMUSG00000057551	Zfp317	-0.445753	0.00020116	0.00095344
ENSMUSG00000043336	Filip1l	0.865812	0.00389051	0.0128507	ENSMUSG00000083364	Llph-ps2	-0.445683	0.000834179	0.00336806
ENSMUSG00000004768	Rab23	0.865512	9.4041e-06	5.90071e-05	ENSMUSG00000005683	Cs	-0.445661	0.000141807	0.000700734
ENSMUSG00000084301	Gm7856	0.86428	5.3988e-10	6.51716e-09	ENSMUSG00000063362	Alg11	-0.44558	0.00499483	0.0159239
ENSMUSG00000091269	Gm6682	0.863795	2.18832e-06	1.54119e-05	ENSMUSG00000026492	Tfb2m	-0.445463	0.00929878	0.0270366
ENSMUSG00000034957	Cebpa	0.86321	0.00219537	0.00785416	ENSMUSG00000021957	Tkt	-0.445071	0.000603549	0.00253776
ENSMUSG00000026478	Lamc1	0.860718	3.73632e-07	2.98561e-06	ENSMUSG00000032939	Nup93	-0.44504	0.016933	0.0447178
ENSMUSG00000021720	Rnf180	0.860222	0.000497938	0.00214148	ENSMUSG00000024037	Wdr4	-0.444772	4.29508e-05	0.000236011
ENSMUSG00000027361	Gabpb1	0.859762	1.72459e-16	4.02538e-15	ENSMUSG00000029463	Fam216a	-0.444727	0.00411253	0.0134797
ENSMUSG00000056832	Ttc26	0.85857	0.00317048	0.0108046	ENSMUSG00000056459	Zbtb25	-0.444608	0.000215704	0.00101241
ENSMUSG00000032783	Troap	0.858422	9.08994e-05	0.000466371	ENSMUSG00000019179	Mdh2	-0.444348	0.00014949	0.000732573
ENSMUSG00000033059	Pygb	0.857802	5.1321e-14	9.54542e-13	ENSMUSG00000041997	Tlk1	-0.443809	0.000453926	0.00197111
ENSMUSG00000071723	Gspt2	0.857786	0.000224625	0.00104898	ENSMUSG00000049658	Bdp1	-0.443683	8.53995e-05	0.000440587
ENSMUSG00000031355	Arhgap6	0.854867	3.31741e-11	4.67784e-10	ENSMUSG00000031887	Tradd	-0.443585	0.000463499	0.00200932
ENSMUSG00000043154	Ppp2r3a	0.85446	3.33705e-09	3.61541e-08	ENSMUSG00000006057	Atp5g1	-0.442915	0.0174368	0.0458157
ENSMUSG00000032218	Ccnb2	0.854206	1.59388e-10	2.04763e-09	ENSMUSG00000054309	Cpsf3	-0.44267	0.00381142	0.0126248
ENSMUSG00000031539	Ap3m2	0.854202	0.00342958	0.0115274	ENSMUSG00000045665	Mfsd5	-0.441928	0.000512579	0.00219573
ENSMUSG00000019998	Stx7	0.852917	1.12449e-13	2.01648e-12	ENSMUSG00000046718	Bst2	-0.441683	0.00350138	0.0117354
ENSMUSG00000025931	Paqr8	0.852666	1.53752e-08	1.53764e-07	ENSMUSG00000024241	Sos1	-0.44167	0.000259471	0.00119511
ENSMUSG00000037408	Cnnm4	0.852507	4.72797e-10	5.73934e-09	ENSMUSG00000035798	Zdhhc17	-0.441614	0.000212271	0.000999904
ENSMUSG00000040760	Appl1	0.852258	9.49524e-14	1.71455e-12	ENSMUSG00000026786	Apbb1ip	-0.441426	0.000174868	0.000842335
ENSMUSG00000004661	Arid3b	0.85154	5.03345e-05	0.000272099	ENSMUSG00000039634	Zfp189	-0.441413	0.0041116	0.0134797
ENSMUSG00000030557	Mef2a	0.851229	5.58439e-12	8.44217e-11	ENSMUSG00000024528	Srfbp1	-0.440971	0.00179726	0.00661556
ENSMUSG00000034848	Ttc21b	0.850866	0.000177187	0.000852243	ENSMUSG00000067629	Syngap1	-0.440813	0.0132514	0.0364308
ENSMUSG00000101519	RP24-64M13.1	0.85002	0.000544332	0.00231573	ENSMUSG00000043424	Eif3j2	-0.440274	0.000205238	0.000969588
ENSMUSG00000002799	Jag2	0.849904	0.0115671	0.0324032	ENSMUSG00000059288	Cdyl	-0.440126	0.000142397	0.000702925
ENSMUSG00000000686	Abhd15	0.849434	4.39635e-06	2.95537e-05	ENSMUSG00000020832	Eral1	-0.439412	0.000705855	0.00291235
ENSMUSG00000031504	Rab20	0.848398	0.0138192	0.0377128	ENSMUSG00000082740	Gm14127	-0.439226	0.00205835	0.00742525
ENSMUSG00000028678	Kif2c	0.848195	7.03879e-05	0.000370192	ENSMUSG00000078440	Dohh	-0.438964	4.26332e-05	0.000234464
ENSMUSG00000038775	Vill	0.847238	5.74574e-05	0.000307282	ENSMUSG00000025722	Wdr73	-0.438886	0.000420093	0.00184206
ENSMUSG00000031749	St3gal2	0.847166	3.31046e-09	3.59259e-08	ENSMUSG00000020430	Pes1	-0.43888	0.000238006	0.0011059
ENSMUSG00000047867	Gimap6	0.844992	4.19275e-10	5.16193e-09	ENSMUSG00000040396	Abhd13	-0.438313	0.00028907	0.00131728
ENSMUSG00000026495	Efcab2	0.843477	0.0075088	0.0225715	ENSMUSG00000001065	Zfp276	-0.438075	0.00559727	0.0175265
EnsembleGeneID	Gene symbol	log Fold Change	PValue	False Discovery Rate	EnsembleGeneID	Gene symbol	log Fold Change	PValue	False Discovery Rate
ENSMUSG00000043895	S1pr2	0.843433	2.08392e-07	1.73562e-06	ENSMUSG00000026260	Ndufa10	-0.437962	0.00338871	0.0114077
ENSMUSG00000041930	Fam222a	0.843073	0.0177606	0.0465315	ENSMUSG00000047710	Champ1	-0.437246	0.000492021	0.00211954
ENSMUSG00000046031	Fam26f	0.842742	0.00703147	0.021344	ENSMUSG00000068335	Dok1	-0.437166	0.000554088	0.00235415
ENSMUSG00000041219	Arhgap11a	0.842658	2.4564e-11	3.50172e-10	ENSMUSG00000090737	Gm6788	-0.437113	0.0123331	0.0342247
ENSMUSG00000074793	Hspa12b	0.842217	7.98973e-05	0.000414338	ENSMUSG00000083937	Cct3-ps1	-0.436772	0.000740072	0.00304002
ENSMUSG00000043557	Mdga1	0.841866	6.49178e-10	7.68905e-09	ENSMUSG00000059119	Nap1l4	-0.436463	0.000214762	0.00100908
ENSMUSG00000004263	Atn1	0.841582	6.97709e-10	8.22386e-09	ENSMUSG00000022884	Eif4a2	-0.435954	0.00282892	0.00980769
ENSMUSG00000039697	Ncoa7	0.839145	1.64259e-08	1.63018e-07	ENSMUSG00000095597	Gm6472	-0.435952	0.0008222	0.00332796
ENSMUSG00000039963	Ccdc40	0.838584	0.000359281	0.00160792	ENSMUSG00000023074	Mospd1	-0.435621	0.00468739	0.0150731
ENSMUSG00000032827	Ppp1r9a	0.838295	6.23587e-09	6.47028e-08	ENSMUSG00000078126	Rpl23a-ps3	-0.43548	0.00167111	0.00620746
ENSMUSG00000001313	Rnd2	0.838191	0.000207666	0.000980305	ENSMUSG00000028048	Gba	-0.434982	0.0016482	0.00613472
ENSMUSG00000049744	Arhgap15	0.836749	3.71932e-06	2.52902e-05	ENSMUSG00000029714	Gigyf1	-0.434844	0.00282042	0.00978342
ENSMUSG00000055538	Zcchc24	0.836403	1.13049e-05	6.99548e-05	ENSMUSG00000033294	Noc4l	-0.434704	0.00696709	0.0211926
ENSMUSG00000006526	Tmem110	0.835544	3.67528e-07	2.94126e-06	ENSMUSG00000068396	Rpl34-ps1	-0.434655	0.000752246	0.00308321
ENSMUSG00000050394	Armcx6	0.835388	0.006886	0.0209709	ENSMUSG00000002767	Mrpl2	-0.43443	0.00208461	0.00750125
ENSMUSG00000045328	Cenpe	0.835154	1.18876e-14	2.35954e-13	ENSMUSG00000020432	Tcn2	-0.434341	0.00952781	0.0275636
ENSMUSG00000028439	Fam219a	0.832643	5.11167e-05	0.000275862	ENSMUSG00000080772	Gm12543	-0.434308	0.0106214	0.0301308
ENSMUSG00000046556	Zfp319	0.832007	1.42034e-13	2.52611e-12	ENSMUSG00000031617	Tmem184c	-0.434139	0.00886361	0.0260009
ENSMUSG00000048440	Cyp4f16	0.831577	0.000518014	0.00221245	ENSMUSG00000030735	Gm9755	-0.434114	0.000573353	0.00242491
ENSMUSG00000011382	Dhdh	0.83092	7.6913e-06	4.9017e-05	ENSMUSG00000027774	Gfm1	-0.43353	0.00253396	0.00890139
ENSMUSG00000090272	Mndal	0.830691	1.05787e-10	1.39064e-09	ENSMUSG00000004233	Wars2	-0.433498	0.00741905	0.0223534
ENSMUSG00000040424	Hipk4	0.83042	0.0104564	0.029773	ENSMUSG00000031826	Usp10	-0.433433	0.00015898	0.000774118
ENSMUSG00000040339	Fam102b	0.830306	5.68773e-09	5.92992e-08	ENSMUSG00000022842	Ece2	-0.432925	0.0135616	0.0371502
ENSMUSG00000044377	Gm13080	0.830148	0.00340866	0.011466	ENSMUSG00000037331	Larp1	-0.432913	0.00038198	0.0016955
ENSMUSG00000020668	Kif3c	0.829307	5.70438e-07	4.42498e-06	ENSMUSG00000061330	Gm11361	-0.432344	0.00859865	0.0253322
ENSMUSG00000026158	Ogfrl1	0.829224	1.37579e-12	2.20824e-11	ENSMUSG00000049553	Polr1a	-0.432332	8.05131e-05	0.000417284
ENSMUSG00000085066	Gm4989	0.82798	9.78535e-06	6.1222e-05	ENSMUSG00000022704	Qtrtd1	-0.432062	5.17061e-05	0.000278357
ENSMUSG00000066878	Gm10184	0.827626	0.000633552	0.0026502	ENSMUSG00000066357	Wdr6	-0.431803	0.000585412	0.00246868
ENSMUSG00000079553	Kifc1	0.82695	1.18382e-06	8.70028e-06	ENSMUSG00000021704	Mtx3	-0.431709	0.00967737	0.0279218
ENSMUSG00000031570	Ppapdc1b	0.826641	8.07177e-06	5.12252e-05	ENSMUSG00000020211	Sf3a2	-0.431657	0.00533318	0.016813
ENSMUSG00000027379	Bub1	0.82648	5.59612e-10	6.73658e-09	ENSMUSG00000021906	Oxnad1	-0.43155	0.00341505	0.0114845
ENSMUSG00000033530	Ttc7b	0.826041	1.63633e-09	1.8419e-08	ENSMUSG00000026127	Imp4	-0.431346	0.000341832	0.00153883
ENSMUSG00000098178	Yam1	0.825821	0.00145192	0.0054953	ENSMUSG00000034854	Mfsd12	-0.431337	8.55527e-05	0.000441202
ENSMUSG00000054404	Slfn5	0.825289	0.00113892	0.00442796	ENSMUSG00000028587	Orc1	-0.430493	0.0188546	0.0487859
ENSMUSG00000025161	Slc16a3	0.824739	5.03758e-05	0.00027221	ENSMUSG00000005481	Ddx39	-0.430464	0.00191158	0.00697516
ENSMUSG00000023505	Cdca3	0.823809	4.03714e-12	6.1968e-11	ENSMUSG00000046675	Tmem251	-0.430203	0.000344116	0.00154697
ENSMUSG00000030559	Rab38	0.823723	4.99651e-12	7.60651e-11	ENSMUSG00000021771	Vdac2	-0.430032	0.000157133	0.000766638
ENSMUSG00000028469	Npr2	0.823355	0.0107263	0.0304016	ENSMUSG00000020547	Bzw2	-0.429799	5.16428e-05	0.000278131
ENSMUSG00000042292	Mkl1	0.823213	3.55602e-11	4.98725e-10	ENSMUSG00000030400	Ercc2	-0.429471	4.75059e-05	0.000258096
ENSMUSG00000038740	Mvb12b	0.82306	1.39584e-11	2.03446e-10	ENSMUSG00000020708	Psmc5	-0.428841	0.000123988	0.000619985
ENSMUSG00000033952	Aspm	0.822893	2.49575e-07	2.05753e-06	ENSMUSG00000025894	Aasdhppt	-0.428752	0.000381534	0.00169481
ENSMUSG00000031146	Plp2	0.822748	0.00887758	0.026036	ENSMUSG00000021361	Tmem14c	-0.428138	6.66028e-05	0.000351844
ENSMUSG00000031367	Ap1s2	0.822589	8.6563e-06	5.45519e-05	ENSMUSG00000036721	Zscan12	-0.427833	0.00490501	0.0156915
ENSMUSG00000024921	Smarca2	0.822337	2.23429e-12	3.49975e-11	ENSMUSG00000025290	Rps24	-0.427574	0.000679953	0.0028198
ENSMUSG00000068747	Sort1	0.81989	3.33673e-12	5.16438e-11	ENSMUSG00000022756	Slc7a4	-0.427522	0.00146258	0.00552922
ENSMUSG00000030774	Pak1	0.819615	2.59845e-10	3.26716e-09	ENSMUSG00000096232	0610012G03Rik	-0.427457	0.00129953	0.00497942
EnsembleGeneID	Gene symbol	log Fold Change	PValue	False Discovery Rate	EnsembleGeneID	Gene symbol	log Fold Change	PValue	False Discovery Rate
ENSMUSG00000033446	Lpar6	0.819046	5.54682e-06	3.65691e-05	ENSMUSG00000020780	Srp68	-0.426566	0.0001234	0.000617316
ENSMUSG00000021594	Srd5a1	0.816514	0.000475692	0.00205943	ENSMUSG00000061207	Stk19	-0.42647	0.0117335	0.0327989
ENSMUSG00000048376	F2r	0.815348	7.18913e-08	6.47719e-07	ENSMUSG00000100078	RP23-307G23.3	-0.426408	0.00282332	0.00979088
ENSMUSG00000017314	Mpp2	0.814898	0.00880057	0.0258509	ENSMUSG00000024474	Ik	-0.426123	0.00978659	0.0281681
ENSMUSG00000022106	Rcbtb2	0.814356	1.37977e-06	9.99913e-06	ENSMUSG00000026116	Tmem131	-0.425656	0.00269726	0.0093938
ENSMUSG00000044350	Lacc1	0.813781	0.000149734	0.000733496	ENSMUSG00000083179	Gm12693	-0.425563	0.0122022	0.0339266
ENSMUSG00000070604	Vsig10l	0.813678	1.01382e-06	7.54908e-06	ENSMUSG00000033540	Idua	-0.425542	0.00147143	0.00556105
ENSMUSG00000085401	Slc39a1-ps	0.813266	9.45203e-05	0.000483042	ENSMUSG00000020982	Nemf	-0.425205	0.00815531	0.0242016
ENSMUSG00000020483	Dynll2	0.812714	1.46628e-12	2.35057e-11	ENSMUSG00000026848	Tor1b	-0.425127	0.000736667	0.00302795
ENSMUSG00000031827	Cotl1	0.81212	1.27862e-09	1.45818e-08	ENSMUSG00000029066	Mrpl20	-0.424581	0.00616047	0.0190107
ENSMUSG00000032182	Yipf2	0.811667	2.54589e-05	0.000147173	ENSMUSG00000038095	Sbno1	-0.424545	0.000343479	0.00154465
ENSMUSG00000010362	Rdm1	0.809987	0.0032233	0.0109418	ENSMUSG00000024782	Ak3	-0.424496	0.000303065	0.00137383
ENSMUSG00000005873	Reep5	0.80867	1.54708e-12	2.46792e-11	ENSMUSG00000025591	Tma16	-0.424453	0.0102471	0.0292796
ENSMUSG00000032898	Fbxo21	0.80773	2.13864e-07	1.77671e-06	ENSMUSG00000025962	Fastkd2	-0.424284	0.00483713	0.0154972
ENSMUSG00000043419	Chd3os	0.807344	3.45723e-05	0.000193322	ENSMUSG00000028869	Gnl2	-0.424254	0.00134101	0.00512326
ENSMUSG00000022034	Esco2	0.807004	5.86341e-10	7.0129e-09	ENSMUSG00000033326	Kdm4a	-0.424022	0.000233755	0.00108816
ENSMUSG00000030107	Usp18	0.806979	0.00880369	0.0258542	ENSMUSG00000074227	Spint2	-0.423725	0.000421098	0.00184395
ENSMUSG00000036923	Stox1	0.806627	0.0124421	0.0344977	ENSMUSG00000019518	Ap4m1	-0.423654	0.0035058	0.0117471
ENSMUSG00000032965	Ift57	0.806493	0.00497177	0.0158699	ENSMUSG00000033285	Wdr3	-0.423579	0.000162351	0.000788172
ENSMUSG00000020717	Pecam1	0.802352	1.18325e-11	1.73472e-10	ENSMUSG00000074093	Svip	-0.423508	0.00338185	0.0113905
ENSMUSG00000068101	Cenpm	0.801682	7.36941e-05	0.000385707	ENSMUSG00000019373	Cops3	-0.423402	0.008516	0.0251172
ENSMUSG00000038070	Cntln	0.801574	4.91952e-12	7.50689e-11	ENSMUSG00000014226	Cacybp	-0.422902	0.00127879	0.00490862
ENSMUSG00000052928	Ctif	0.800488	2.21103e-05	0.000129777	ENSMUSG00000026377	Nifk	-0.422814	0.000202199	0.00095662
ENSMUSG00000056536	Pign	0.800059	7.25346e-12	1.08518e-10	ENSMUSG00000053604	Rpia	-0.422802	0.00024296	0.0011253
ENSMUSG00000025001	Hells	0.798563	1.23549e-10	1.60787e-09	ENSMUSG00000020397	Med7	-0.422693	0.000140837	0.000696471
ENSMUSG00000039187	Fanci	0.797991	0.000221797	0.00103651	ENSMUSG00000055093	Gm8430	-0.422672	0.00150472	0.00566038
ENSMUSG00000057069	Ero1lb	0.79775	1.37702e-05	8.37744e-05	ENSMUSG00000046434	Hnrnpa1	-0.422477	0.00785877	0.0234124
ENSMUSG00000070639	Lrrc8b	0.797533	3.78506e-13	6.48347e-12	ENSMUSG00000020078	Vps26a	-0.422209	0.000143106	0.000705544
ENSMUSG00000035759	Bbs10	0.797299	0.0019374	0.0070555	ENSMUSG00000053080	2700081O15Rik	-0.422178	0.00308228	0.010551
ENSMUSG00000026956	Uap1l1	0.797035	5.49951e-05	0.00029472	ENSMUSG00000015120	Ube2i	-0.421898	0.00737118	0.0222144
ENSMUSG00000060771	Tsga10	0.796214	0.000603989	0.00253878	ENSMUSG00000037364	Srrt	-0.421752	0.00109884	0.00429783
ENSMUSG00000032020	Ubash3b	0.796047	1.56785e-07	1.33313e-06	ENSMUSG00000040688	Tbl3	-0.421652	0.00246474	0.00869111
ENSMUSG00000004383	Large	0.795187	0.00120565	0.00464984	ENSMUSG00000069379	Gm4950	-0.421618	0.00222543	0.00795512
ENSMUSG00000038085	Cnbd2	0.794405	0.0105781	0.0300481	ENSMUSG00000027763	Mbnl1	-0.421609	0.00106576	0.00418733
ENSMUSG00000050379	38961	0.794009	1.87165e-10	2.38562e-09	ENSMUSG00000022354	Ndufb9	-0.421077	0.00810438	0.0240669
ENSMUSG00000038379	Ttk	0.793866	0.000602772	0.00253531	ENSMUSG00000031328	Flna	-0.420924	0.000887821	0.00355922
ENSMUSG00000038702	Dsel	0.793118	4.41263e-05	0.000241451	ENSMUSG00000014498	Ankrd52	-0.420759	0.00105317	0.0041429
ENSMUSG00000023043	Krt18	0.7928	0.00293997	0.0101359	ENSMUSG00000073982	Rhog	-0.420533	0.000216626	0.00101563
ENSMUSG00000036223	Ska1	0.792705	0.0012314	0.00474072	ENSMUSG00000041057	Wdr43	-0.41982	0.000323758	0.00146406
ENSMUSG00000039976	Tbc1d16	0.792462	6.08937e-10	7.26978e-09	ENSMUSG00000082935	Gm7658	-0.419588	0.000362665	0.00162139
ENSMUSG00000019942	Cdk1	0.792123	5.54463e-08	5.07646e-07	ENSMUSG00000031751	Amfr	-0.419441	0.000540324	0.00229943
ENSMUSG00000039477	Tnrc18	0.791598	6.15035e-07	4.74262e-06	ENSMUSG00000049878	Rlf	-0.419094	0.000894205	0.00358371
ENSMUSG00000074916	Chst14	0.791234	0.000441079	0.00192238	ENSMUSG00000057036	Gm7536	-0.417728	0.00102194	0.00403101
ENSMUSG00000026425	Srgap2	0.790226	1.73837e-12	2.7528e-11	ENSMUSG00000039917	Rhbdd2	-0.417701	0.000336576	0.0015157
ENSMUSG00000044966	Fbxo48	0.789664	0.00909525	0.0265545	ENSMUSG00000026234	Ncl	-0.417665	0.00126316	0.00485435
ENSMUSG00000007039	Ddah2	0.788013	3.95202e-07	3.14637e-06	ENSMUSG00000020821	Kif1c	-0.417162	0.0164905	0.043718
EnsembleGeneID	Gene symbol	log Fold Change	PValue	False Discovery Rate	EnsembleGeneID	Gene symbol	log Fold Change	PValue	False Discovery Rate
ENSMUSG00000042302	Ehbp1	0.787144	0.00275484	0.00957638	ENSMUSG00000031913	Vps4a	-0.416928	0.00307314	0.0105225
ENSMUSG00000033031	C330027C09Rik	0.786252	9.44666e-08	8.33216e-07	ENSMUSG00000020988	L2hgdh	-0.416686	0.00249441	0.00877906
ENSMUSG00000054065	Pkp3	0.784647	0.000299428	0.00135782	ENSMUSG00000038500	Prr3	-0.416207	0.00291878	0.0100735
ENSMUSG00000032086	Bace1	0.784103	0.0169266	0.0447101	ENSMUSG00000023921	Mut	-0.415905	0.000424017	0.00185424
ENSMUSG00000039410	Prdm16	0.78367	7.35535e-07	5.59221e-06	ENSMUSG00000019841	Rev3l	-0.415857	0.000419373	0.00184076
ENSMUSG00000075592	Nynrin	0.779793	2.06212e-11	2.96239e-10	ENSMUSG00000031388	Naa10	-0.41581	0.00178971	0.00659097
ENSMUSG00000002058	Unc119	0.779359	3.55437e-09	3.83488e-08	ENSMUSG00000083646	Gm6088	-0.415732	0.0042452	0.0138464
ENSMUSG00000084038	Gm11295	0.779125	0.002315	0.00822925	ENSMUSG00000073702	Rpl31	-0.415406	0.0019407	0.0070616
ENSMUSG00000041064	Pif1	0.778301	8.08927e-07	6.10735e-06	ENSMUSG00000032803	Cdv3	-0.415295	0.000811139	0.00328934
ENSMUSG00000002107	Celf2	0.778124	1.61617e-10	2.07013e-09	ENSMUSG00000037905	Bri3bp	-0.41503	0.00225709	0.00805282
ENSMUSG00000043542	Zc2hc1a	0.777401	0.000214607	0.00100908	ENSMUSG00000028398	Tmem261	-0.414969	0.00356203	0.0119141
ENSMUSG00000056687	Gm11696	0.777326	0.00760177	0.0227773	ENSMUSG00000037278	Tmem97	-0.414582	0.0118123	0.0329977
ENSMUSG00000031004	Mki67	0.777056	4.33887e-08	4.01778e-07	ENSMUSG00000023944	Hsp90ab1	-0.414508	0.00184689	0.00677332
ENSMUSG00000038065	Mturn	0.775999	7.67013e-06	4.8906e-05	ENSMUSG00000026192	Atic	-0.414375	0.000346634	0.00155507
ENSMUSG00000027765	P2ry1	0.775962	6.78943e-08	6.1469e-07	ENSMUSG00000022951	Rcan1	-0.414373	0.00781737	0.0233265
ENSMUSG00000026873	Phf19	0.775007	1.56199e-08	1.55851e-07	ENSMUSG00000039220	Ppp1r10	-0.414354	0.011007	0.0310889
ENSMUSG00000039357	Fut11	0.774569	1.58597e-08	1.58001e-07	ENSMUSG00000026718	Stam	-0.414166	0.00211002	0.00758637
ENSMUSG00000036452	Arhgap26	0.774157	8.35787e-07	6.29187e-06	ENSMUSG00000064068	Mtx1	-0.413367	0.00232869	0.00826516
ENSMUSG00000026872	Zeb2	0.77245	1.53552e-06	1.10417e-05	ENSMUSG00000037761	Actr5	-0.413222	0.00855485	0.0252203
ENSMUSG00000047146	Tet1	0.771792	1.28172e-10	1.66304e-09	ENSMUSG00000037740	Mrps26	-0.413102	0.00059209	0.0024936
ENSMUSG00000044328	Trp53i13	0.770747	0.00021777	0.00102026	ENSMUSG00000029647	Pan3	-0.41291	0.00225315	0.00804257
ENSMUSG00000048922	Cdca2	0.770398	1.58099e-09	1.78424e-08	ENSMUSG00000032456	Nmnat3	-0.412901	0.000863878	0.00347395
ENSMUSG00000034462	Pkd2	0.769913	4.58888e-05	0.000249806	ENSMUSG00000040123	Zmym5	-0.412737	0.000425966	0.00186189
ENSMUSG00000036565	Ttyh3	0.768253	1.23543e-10	1.60787e-09	ENSMUSG00000047412	Zbtb44	-0.412537	0.000777981	0.00317045
ENSMUSG00000054733	Msra	0.767904	5.25255e-06	3.4717e-05	ENSMUSG00000081309	Gm12397	-0.412482	0.00698156	0.0212222
ENSMUSG00000035246	Pcyt1b	0.767178	2.0508e-09	2.28079e-08	ENSMUSG00000032712	2810474O19Rik	-0.411503	0.00107059	0.0042038
ENSMUSG00000035473	Galm	0.766594	0.000782867	0.00318662	ENSMUSG00000097530	Kansl2-ps	-0.41144	0.000410386	0.00180617
ENSMUSG00000037649	H2-DMa	0.76566	2.73679e-09	2.99503e-08	ENSMUSG00000020258	Glyctk	-0.411385	0.0146285	0.0396467
ENSMUSG00000036461	Elf1	0.764257	6.97301e-10	8.22386e-09	ENSMUSG00000026004	Kansl1l	-0.411168	0.00113817	0.00442796
ENSMUSG00000041187	Prkd2	0.763401	3.17438e-08	3.00584e-07	ENSMUSG00000050621	Rps27rt	-0.411071	0.000397687	0.00175862
ENSMUSG00000028718	Stil	0.763073	2.82933e-11	4.02012e-10	ENSMUSG00000026112	Coa5	-0.410995	0.000761542	0.0031164
ENSMUSG00000008730	Hipk1	0.762396	4.07552e-09	4.35024e-08	ENSMUSG00000006818	Sod2	-0.410914	0.000763439	0.0031222
ENSMUSG00000031441	Atp11a	0.76234	5.30629e-07	4.14047e-06	ENSMUSG00000041763	Tpp2	-0.410593	0.000239676	0.0011116
ENSMUSG00000069769	Msi2	0.761225	2.25365e-08	2.19368e-07	ENSMUSG00000032114	Slc37a4	-0.410561	0.0111578	0.0314329
ENSMUSG00000031950	Gabarapl2	0.760482	0.0161237	0.0429207	ENSMUSG00000017499	Cdc6	-0.410541	0.00182475	0.00670536
ENSMUSG00000083907	Plk-ps1	0.760479	5.7649e-06	3.78532e-05	ENSMUSG00000027575	Arfgap1	-0.410391	0.000915952	0.00365846
ENSMUSG00000020227	Irak3	0.760027	8.87799e-07	6.66029e-06	ENSMUSG00000042210	Abhd14a	-0.409948	0.00542453	0.0170375
ENSMUSG00000048916	Gm5540	0.759108	4.44672e-09	4.71164e-08	ENSMUSG00000044268	Gm4895	-0.409941	0.000953261	0.00379001
ENSMUSG00000037725	Ckap2	0.758999	9.92171e-13	1.62254e-11	ENSMUSG00000080775	Gm6368	-0.409782	0.000983546	0.00389347
ENSMUSG00000022722	Arl6	0.758952	0.00301875	0.0103663	ENSMUSG00000025137	Pcyt2	-0.409756	0.007326	0.0221038
ENSMUSG00000022415	Syngr1	0.758772	0.0152911	0.0410998	ENSMUSG00000021392	Nol8	-0.409744	0.000697368	0.00288218
ENSMUSG00000038605	Samd10	0.758428	0.00165742	0.00616256	ENSMUSG00000029426	Scarb2	-0.409648	0.0189755	0.0490457
ENSMUSG00000004317	Clcn5	0.758416	0.00168085	0.00623828	ENSMUSG00000020091	Eif4ebp2	-0.409508	0.000742294	0.00304627
ENSMUSG00000023088	Abcc1	0.757991	3.24125e-10	4.01329e-09	ENSMUSG00000057497	Fam136a	-0.409193	0.00105728	0.00415782
ENSMUSG00000061536	Sec22c	0.756376	1.34611e-09	1.52846e-08	ENSMUSG00000042605	Atxn2	-0.408869	0.0184371	0.0479756
ENSMUSG00000058290	Espl1	0.756278	2.36395e-10	2.98676e-09	ENSMUSG00000021504	B4galt7	-0.408271	0.00255139	0.00895778
EnsembleGeneID	Gene symbol	log Fold Change	PValue	False Discovery Rate	EnsembleGeneID	Gene symbol	log Fold Change	PValue	False Discovery Rate
ENSMUSG00000027778	Ift80	0.754436	7.37825e-07	5.60307e-06	ENSMUSG00000080832	M6pr-ps	-0.408167	0.000667271	0.00277517
ENSMUSG00000015112	Slc25a13	0.754039	3.28274e-07	2.64758e-06	ENSMUSG00000081451	Gm12734	-0.407872	0.00522574	0.0165505
ENSMUSG00000034758	Tle6	0.753663	0.000147562	0.000725312	ENSMUSG00000059714	Flot1	-0.407561	0.000511987	0.00219464
ENSMUSG00000027963	Extl2	0.75359	3.72491e-05	0.000206778	ENSMUSG00000004270	Lpcat3	-0.407427	0.00301987	0.0103674
ENSMUSG00000060470	Gpr97	0.752753	2.0869e-06	1.47216e-05	ENSMUSG00000086688	Gm11560	-0.407405	0.00117155	0.00453449
ENSMUSG00000055652	Klhl25	0.752719	2.30921e-05	0.00013487	ENSMUSG00000080921	Rpl38-ps2	-0.407403	0.00107381	0.00421515
ENSMUSG00000059511	Gm20563	0.752068	0.00198824	0.00720566	ENSMUSG00000028999	Rint1	-0.407236	0.0021799	0.00780309
ENSMUSG00000073437	D330041H03Rik	0.752056	0.0109075	0.0308547	ENSMUSG00000024645	Timm21	-0.407224	0.00140184	0.00533374
ENSMUSG00000022678	Nde1	0.750843	2.07798e-12	3.25885e-11	ENSMUSG00000026854	Usp20	-0.407142	0.00608847	0.0188198
ENSMUSG00000025094	Slc18a2	0.74936	2.49263e-06	1.73949e-05	ENSMUSG00000024228	Nudt12	-0.406963	0.00586689	0.0182346
ENSMUSG00000011884	Gltp	0.749097	3.17413e-10	3.93768e-09	ENSMUSG00000035597	Prpf39	-0.406816	0.0021471	0.00770478
ENSMUSG00000035629	1700021K19Rik	0.748837	1.28429e-09	1.46336e-08	ENSMUSG00000081128	Gm13328	-0.40652	0.00137021	0.00522713
ENSMUSG00000048763	Hoxb3	0.748281	0.0185288	0.0481498	ENSMUSG00000040010	Slc7a5	-0.405747	0.000974669	0.00386214
ENSMUSG00000002055	Spag5	0.748107	1.6486e-10	2.1096e-09	ENSMUSG00000037916	Ndufv1	-0.405088	0.000218333	0.00102253
ENSMUSG00000022837	Iqcb1	0.747628	0.0164641	0.0436888	ENSMUSG00000002763	Pex6	-0.40486	0.00304	0.0104227
ENSMUSG00000046295	Ankle1	0.746343	0.00305753	0.0104746	ENSMUSG00000000056	Narf	-0.404696	0.000748611	0.00306928
ENSMUSG00000023791	Pigx	0.746024	0.000100221	0.000509971	ENSMUSG00000016181	Diexf	-0.40437	0.00140105	0.00533226
ENSMUSG00000021608	Lpcat1	0.745858	3.46589e-07	2.78665e-06	ENSMUSG00000055900	Tmem69	-0.404348	0.000307746	0.00139456
ENSMUSG00000046269	Usp27x	0.745	0.0110575	0.0311841	ENSMUSG00000083774	Gm7180	-0.404245	0.00492804	0.0157424
ENSMUSG00000028873	Cdca8	0.744987	2.80075e-08	2.69124e-07	ENSMUSG00000053470	Kdm3a	-0.40398	0.000213008	0.00100294
ENSMUSG00000041954	Tnfrsf18	0.744895	0.000662311	0.00275719	ENSMUSG00000031917	Nip7	-0.403973	0.000239445	0.0011114
ENSMUSG00000037318	Traf3ip3	0.744476	0.000105875	0.000535389	ENSMUSG00000096942	Rps19-ps6	-0.40396	0.00148448	0.00560063
ENSMUSG00000025933	Tmem14a	0.744413	0.0146695	0.0397329	ENSMUSG00000034484	Snx2	-0.403889	0.0112437	0.0316338
ENSMUSG00000048550	Thnsl1	0.744283	2.52708e-05	0.000146216	ENSMUSG00000052934	Fbxo31	-0.403672	0.00149172	0.00562121
ENSMUSG00000032431	Crtap	0.743189	3.32292e-07	2.67832e-06	ENSMUSG00000024006	Stk38	-0.403578	0.000720943	0.00296801
ENSMUSG00000030047	Arhgap25	0.743002	4.11579e-09	4.38962e-08	ENSMUSG00000035021	Baz1a	-0.403327	0.00148672	0.00560744
ENSMUSG00000026779	Mastl	0.742554	7.55393e-05	0.000394571	ENSMUSG00000029063	Nadk	-0.402863	0.000828563	0.00334955
ENSMUSG00000032377	Plscr4	0.742315	4.51019e-06	3.02406e-05	ENSMUSG00000027406	Idh3b	-0.402319	0.00115631	0.00448484
ENSMUSG00000019820	Utrn	0.741706	5.69468e-09	5.93242e-08	ENSMUSG00000038279	Nop2	-0.402094	0.000689647	0.00285445
ENSMUSG00000039089	L3mbtl3	0.741005	0.000328085	0.00148054	ENSMUSG00000027236	Eif3j1	-0.402051	0.000501976	0.00215528
ENSMUSG00000002332	Dhrs1	0.740822	0.000137251	0.000680291	ENSMUSG00000056692	D17Wsu92e	-0.40201	0.000420535	0.00184211
ENSMUSG00000079547	H2-DMb1	0.740701	0.00161631	0.00603321	ENSMUSG00000034801	Sos2	-0.401185	0.000710479	0.00292771
ENSMUSG00000059900	Tmem40	0.740317	9.35132e-05	0.000478459	ENSMUSG00000015697	Setdb1	-0.401054	0.000307984	0.00139516
ENSMUSG00000072082	Ccnf	0.740017	0.00249138	0.00877906	ENSMUSG00000041645	Ddx24	-0.40067	0.00116269	0.00450557
ENSMUSG00000006476	Nsmf	0.73996	7.58604e-06	4.84411e-05	ENSMUSG00000071632	2510002D24Rik	-0.400519	0.0129773	0.0357832
ENSMUSG00000097365	C030034L19Rik	0.739305	0.0184054	0.0479248	ENSMUSG00000034994	Eef2	-0.400438	0.00147257	0.00556375
ENSMUSG00000006344	Ggt5	0.739262	0.00491123	0.0157036	ENSMUSG00000021276	Cinp	-0.400399	0.00302917	0.0103938
ENSMUSG00000032344	Mb21d1	0.739128	8.92929e-12	1.32826e-10	ENSMUSG00000071645	Tut1	-0.400277	0.000983774	0.00389347
ENSMUSG00000078773	Rad54b	0.73818	0.000251014	0.00115889	ENSMUSG00000025086	Trub1	-0.399954	0.000383238	0.00170051
ENSMUSG00000016206	H2-M3	0.738122	0.000707994	0.00291932	ENSMUSG00000034667	Xpot	-0.399811	0.000480119	0.00207376
ENSMUSG00000028988	Ctnnbip1	0.736387	5.2282e-05	0.000281293	ENSMUSG00000037486	Asxl2	-0.399755	0.0033618	0.0113318
ENSMUSG00000003355	Fkbp11	0.735554	0.0182847	0.0476582	ENSMUSG00000033257	Ttll4	-0.399582	0.00142418	0.0053982
ENSMUSG00000022102	Dok2	0.735367	1.27258e-09	1.45386e-08	ENSMUSG00000041298	Katnal1	-0.399363	0.00456048	0.0147306
ENSMUSG00000029561	Oasl2	0.73522	0.00181752	0.00668069	ENSMUSG00000046808	Atp10d	-0.399339	0.00326437	0.0110665
ENSMUSG00000021908	Gm6768	0.735055	7.09117e-10	8.35075e-09	ENSMUSG00000004929	Thop1	-0.399283	0.000185498	0.000885664
ENSMUSG00000073889	Il11ra1	0.732893	0.00249421	0.00877906	ENSMUSG00000020537	Drg2	-0.399106	0.00964682	0.0278583
EnsembleGeneID	Gene symbol	log Fold Change	PValue	False Discovery Rate	EnsembleGeneID	Gene symbol	log Fold Change	PValue	False Discovery Rate
ENSMUSG00000034773	BC030867	0.732128	2.63224e-05	0.000151894	ENSMUSG00000019370	Calm3	-0.399027	0.000944873	0.00376242
ENSMUSG00000071454	Dtnb	0.731606	0.00899611	0.0263255	ENSMUSG00000061461	Smim20	-0.398905	0.00102874	0.00405661
ENSMUSG00000003746	Man1a	0.726795	1.22722e-10	1.60031e-09	ENSMUSG00000032058	Ppp2r1b	-0.398552	0.00158304	0.00592773
ENSMUSG00000028221	Tmem55a	0.726458	2.61387e-09	2.86776e-08	ENSMUSG00000036693	Nop14	-0.398308	0.0034239	0.0115113
ENSMUSG00000052331	Ankrd44	0.72597	3.59374e-06	2.44747e-05	ENSMUSG00000047126	Cltc	-0.397495	0.000829477	0.00335134
ENSMUSG00000042705	Commd10	0.725642	0.000368266	0.00164361	ENSMUSG00000011158	Brf1	-0.397347	0.00578438	0.0180299
ENSMUSG00000032497	Lrrfip2	0.724567	2.54994e-05	0.000147341	ENSMUSG00000026269	Rnpepl1	-0.39709	0.000345771	0.00155227
ENSMUSG00000030970	Ctbp2	0.724366	9.24411e-07	6.915e-06	ENSMUSG00000044894	Uqcrq	-0.396986	0.00363735	0.0121285
ENSMUSG00000066175	2510046G10Rik	0.72425	0.00726173	0.0219252	ENSMUSG00000037851	Iars	-0.396874	0.000823445	0.00333197
ENSMUSG00000037679	Inf2	0.724185	1.34016e-08	1.34648e-07	ENSMUSG00000054814	Usp46	-0.3965	0.000265698	0.00122061
ENSMUSG00000009291	Pttg1ip	0.723928	1.96919e-07	1.6517e-06	ENSMUSG00000029387	Gtf2h3	-0.396457	0.00104733	0.00412615
ENSMUSG00000051851	Cxx1c	0.723709	0.000780076	0.00317625	ENSMUSG00000021241	Isca2	-0.396425	0.0131796	0.0362566
ENSMUSG00000064326	Siva1	0.723533	0.0152534	0.0410324	ENSMUSG00000027601	Mtfr1	-0.396424	0.00265171	0.00926245
ENSMUSG00000072825	Cep170b	0.723443	0.000184242	0.000879991	ENSMUSG00000041632	Mrps27	-0.396284	0.00430457	0.0140049
ENSMUSG00000033487	Fndc3a	0.721716	1.98954e-09	2.21836e-08	ENSMUSG00000030583	Sipa1l3	-0.396126	0.000506056	0.00217136
ENSMUSG00000057193	Slc44a2	0.721422	8.19631e-10	9.57415e-09	ENSMUSG00000080747	Gm14016	-0.395959	0.00782445	0.0233423
ENSMUSG00000082163	Gm14276	0.72065	0.000851747	0.00343153	ENSMUSG00000028798	Eif3i	-0.395788	0.00027663	0.00126547
ENSMUSG00000000290	Itgb2	0.719401	4.00319e-07	3.18126e-06	ENSMUSG00000061759	1700052N19Rik	-0.394828	0.00168778	0.00626042
ENSMUSG00000004035	Gstm7	0.718671	0.00933939	0.0271334	ENSMUSG00000042978	Sbk1	-0.394761	0.0036489	0.0121577
ENSMUSG00000079470	Utp14b	0.717846	1.59463e-07	1.35237e-06	ENSMUSG00000020116	Pno1	-0.394636	0.00720054	0.0217569
ENSMUSG00000042682	Selk	0.717109	0.000479349	0.00207182	ENSMUSG00000058655	Eif4b	-0.39448	0.00136061	0.00519358
ENSMUSG00000030341	Tnfrsf1a	0.71686	6.5789e-07	5.04913e-06	ENSMUSG00000035247	Hectd1	-0.394201	0.00089852	0.00359879
ENSMUSG00000024242	Map4k3	0.716369	0.0011385	0.00442796	ENSMUSG00000039197	Adk	-0.394176	0.0014074	0.0053455
ENSMUSG00000040084	Bub1b	0.716069	3.41637e-07	2.74853e-06	ENSMUSG00000010358	Ifi35	-0.394143	0.0133166	0.0365946
ENSMUSG00000082185	Gm12428	0.715743	0.000177692	0.000854356	ENSMUSG00000081895	Rpl17-ps10	-0.394106	0.010648	0.0301928
ENSMUSG00000041115	Iqsec2	0.715709	0.000140792	0.000696471	ENSMUSG00000028964	Park7	-0.393831	0.00243962	0.00862117
ENSMUSG00000036768	Kif15	0.715351	5.26777e-09	5.54096e-08	ENSMUSG00000033909	Usp36	-0.393791	0.0026388	0.00922727
ENSMUSG00000038170	Pde4dip	0.715046	1.37511e-05	8.36974e-05	ENSMUSG00000015023	Ddx19a	-0.393553	0.000163458	0.000792657
ENSMUSG00000041117	Ccdc8	0.714418	9.07521e-09	9.28299e-08	ENSMUSG00000006392	Med8	-0.393438	0.00265481	0.00927079
ENSMUSG00000021959	Lats2	0.713713	1.98989e-07	1.66477e-06	ENSMUSG00000024587	Nars	-0.393129	0.00112363	0.00438161
ENSMUSG00000031669	Gins3	0.713325	4.31612e-05	0.000236668	ENSMUSG00000078812	Eif5a	-0.392826	0.00300993	0.0103442
ENSMUSG00000062510	Nsl1	0.7127	5.80644e-08	5.29379e-07	ENSMUSG00000075227	Znhit2	-0.392155	0.0110731	0.0312212
ENSMUSG00000024791	Cdca5	0.712662	3.068e-09	3.34623e-08	ENSMUSG00000027580	Helz2	-0.392074	0.00103609	0.00408437
ENSMUSG00000025912	Mybl1	0.711823	0.00872155	0.0256478	ENSMUSG00000007880	Arid1a	-0.392037	0.00204531	0.00738231
ENSMUSG00000020546	Stxbp4	0.711748	1.16249e-05	7.17132e-05	ENSMUSG00000031584	Gsr	-0.391972	0.000170844	0.000825089
ENSMUSG00000020340	Cyfip2	0.71001	9.55657e-10	1.10917e-08	ENSMUSG00000037860	Aim2	-0.391784	0.0163158	0.0433609
ENSMUSG00000068744	Psrc1	0.709226	0.000148217	0.000727639	ENSMUSG00000035325	Sec31a	-0.391612	0.000414017	0.0018203
ENSMUSG00000044252	Osbpl1a	0.709212	7.23656e-10	8.49887e-09	ENSMUSG00000028479	Gne	-0.391535	0.000126214	0.000629664
ENSMUSG00000041633	Kctd12b	0.708559	0.00999046	0.0286471	ENSMUSG00000072692	Rpl37rt	-0.3915	0.00189237	0.00692645
ENSMUSG00000031938	4931406C07Rik	0.708244	1.38639e-07	1.19052e-06	ENSMUSG00000078515	Ddi2	-0.390976	0.00303794	0.0104199
ENSMUSG00000083282	Ctsf	0.707967	0.00868397	0.0255546	ENSMUSG00000001774	Chordc1	-0.390706	0.00296251	0.0102001
ENSMUSG00000051579	Tceal8	0.70787	1.41167e-07	1.20903e-06	ENSMUSG00000071415	Rpl23	-0.390594	0.000497344	0.00213963
ENSMUSG00000022329	Stk3	0.706926	6.25074e-06	4.06939e-05	ENSMUSG00000014177	Tvp23b	-0.390231	0.000170311	0.000823433
ENSMUSG00000008398	Elk3	0.706792	1.18352e-11	1.73472e-10	ENSMUSG00000043870	Gm5809	-0.390162	0.00897596	0.0263067
ENSMUSG00000040061	Plcb2	0.705232	1.1869e-05	7.31321e-05	ENSMUSG00000028703	Lrrc41	-0.389977	0.000820158	0.0033228
ENSMUSG00000031767	Nudt7	0.704395	3.67249e-08	3.45549e-07	ENSMUSG00000038299	Wdr36	-0.389611	0.00202528	0.00732221
EnsembleGeneID	Gene symbol	log Fold Change	PValue	False Discovery Rate	EnsembleGeneID	Gene symbol	log Fold Change	PValue	False Discovery Rate
ENSMUSG00000001741	Il16	0.704315	2.48765e-08	2.40282e-07	ENSMUSG00000093674	Rpl41	-0.389531	0.00298551	0.0102684
ENSMUSG00000004933	Matk	0.703426	1.05023e-06	7.79788e-06	ENSMUSG00000069539	Scyl2	-0.389261	0.00022128	0.00103484
ENSMUSG00000026480	Ncf2	0.703188	0.000409032	0.00180082	ENSMUSG00000068921	Dap3	-0.388971	0.0127603	0.0352821
ENSMUSG00000023277	Twf2	0.701515	5.67673e-08	5.18281e-07	ENSMUSG00000021470	Ercc6l2	-0.388671	0.000444101	0.00193426
ENSMUSG00000057530	Ece1	0.700952	2.13623e-07	1.77671e-06	ENSMUSG00000028318	Polr1e	-0.388663	0.0161672	0.0430189
ENSMUSG00000050947	Amigo1	0.70047	4.86245e-06	3.23524e-05	ENSMUSG00000043483	Gm6863	-0.388572	0.00190516	0.00695692
ENSMUSG00000029344	Tpst2	0.700055	7.58527e-11	1.01876e-09	ENSMUSG00000038762	Abcf1	-0.388514	0.000983137	0.00389332
ENSMUSG00000060639	Hist1h4i	0.699949	0.000107401	0.000542051	ENSMUSG00000014039	Prdm15	-0.388512	0.00199969	0.00723976
ENSMUSG00000040283	Btnl9	0.699011	4.19837e-08	3.90158e-07	ENSMUSG00000097657	Gm7389	-0.388098	0.00164149	0.00611492
ENSMUSG00000024750	Zfand5	0.698716	0.000327682	0.00147975	ENSMUSG00000003316	Glg1	-0.388002	0.00145618	0.00550824
ENSMUSG00000019773	Fbxo5	0.698193	1.35064e-08	1.35596e-07	ENSMUSG00000091580	Gm6467	-0.38797	0.000778163	0.00317045
ENSMUSG00000029414	Kntc1	0.69734	0.000157149	0.000766638	ENSMUSG00000024740	Ddb1	-0.387787	0.00109338	0.00428163
ENSMUSG00000019806	Aig1	0.696718	0.000105687	0.000534646	ENSMUSG00000030695	Aldoa	-0.387444	0.00212534	0.00763536
ENSMUSG00000052062	Pard3b	0.696368	1.17363e-06	8.63033e-06	ENSMUSG00000026317	Cln8	-0.38726	0.000270483	0.00124054
ENSMUSG00000071369	Map3k5	0.695398	0.000204532	0.000967303	ENSMUSG00000036572	Upf3b	-0.387134	0.00411306	0.0134797
ENSMUSG00000064210	Ano6	0.695063	7.32201e-10	8.58372e-09	ENSMUSG00000084416	Rpl10a-ps1	-0.387018	0.0019135	0.00697823
ENSMUSG00000095253	Zfp799	0.694867	6.72024e-06	4.33813e-05	ENSMUSG00000022438	Parvb	-0.386767	0.00417088	0.0136451
ENSMUSG00000027087	Itgav	0.694631	2.65651e-06	1.84395e-05	ENSMUSG00000042625	Safb2	-0.386751	0.00427166	0.0139118
ENSMUSG00000083777	Gm13361	0.693376	0.00182537	0.00670576	ENSMUSG00000040667	Nup88	-0.386724	0.0137353	0.0375625
ENSMUSG00000055612	Cdca7	0.693014	6.90803e-07	5.27991e-06	ENSMUSG00000022436	Sh3bp1	-0.386418	0.00161559	0.00603225
ENSMUSG00000019878	Hsf2	0.692787	0.00603101	0.0186778	ENSMUSG00000025437	Usp33	-0.386379	0.000145844	0.000717412
ENSMUSG00000044934	Zfp367	0.692543	1.59872e-08	1.59028e-07	ENSMUSG00000014859	E2f4	-0.386361	0.00045805	0.00198769
ENSMUSG00000039166	Akap7	0.692444	3.88908e-05	0.000215157	ENSMUSG00000016554	Eif3d	-0.386165	0.000754941	0.00309231
ENSMUSG00000029174	Tbc1d1	0.691055	3.19285e-10	3.95713e-09	ENSMUSG00000081049	Rps24-ps3	-0.386057	0.00431033	0.0140202
ENSMUSG00000024660	Incenp	0.690724	2.09769e-09	2.32696e-08	ENSMUSG00000016257	Slmo2	-0.385852	0.000260623	0.00119985
ENSMUSG00000030104	Edem1	0.690484	7.2229e-10	8.4905e-09	ENSMUSG00000037936	Scarb1	-0.385771	0.00193563	0.00705103
ENSMUSG00000047767	Atg16l2	0.689951	0.0178894	0.0467967	ENSMUSG00000084319	Tpt1-ps3	-0.385729	0.00215215	0.00771665
ENSMUSG00000025486	Sirt3	0.689208	4.09033e-06	2.76826e-05	ENSMUSG00000027589	Pcmtd2	-0.385718	0.00184546	0.00677
ENSMUSG00000027293	Ehd4	0.689113	5.40868e-10	6.52303e-09	ENSMUSG00000025260	Hsd17b10	-0.38567	0.00463361	0.0149334
ENSMUSG00000033917	Gde1	0.688895	1.46605e-06	1.05831e-05	ENSMUSG00000022263	Trio	-0.38557	0.00438536	0.0142428
ENSMUSG00000027323	Rad51	0.688608	1.25064e-05	7.66962e-05	ENSMUSG00000025781	Atp5c1	-0.385391	6.96569e-05	0.000366643
ENSMUSG00000006398	Cdc20	0.687751	4.8612e-08	4.47278e-07	ENSMUSG00000075279	Mrpl23-ps1	-0.385217	0.000685059	0.00283826
ENSMUSG00000039304	Tnfsf10	0.683895	3.99115e-09	4.2707e-08	ENSMUSG00000015597	Zfp318	-0.385103	0.000607259	0.0025517
ENSMUSG00000027901	Dennd2d	0.683739	5.67742e-07	4.4067e-06	ENSMUSG00000053286	Trmt1l	-0.384722	0.0070518	0.0213957
ENSMUSG00000074923	Pak6	0.682717	0.0130163	0.0358528	ENSMUSG00000035649	Zcchc7	-0.384503	0.00274332	0.00954656
ENSMUSG00000032366	Tpm1	0.682515	1.98699e-10	2.52273e-09	ENSMUSG00000028126	Pip5k1a	-0.384231	0.00078864	0.0032071
ENSMUSG00000034563	Ccpg1	0.682324	0.00196167	0.00711996	ENSMUSG00000021731	Mrps30	-0.384177	0.0017548	0.00648129
ENSMUSG00000052085	Dock8	0.681388	3.24376e-09	3.52315e-08	ENSMUSG00000025937	Lactb2	-0.38411	0.00714504	0.021618
ENSMUSG00000024847	Aip	0.680769	1.45008e-05	8.78492e-05	ENSMUSG00000060419	Rps16-ps2	-0.383782	0.00404351	0.0132886
ENSMUSG00000098318	1190002F15Rik	0.679626	0.000857624	0.00344987	ENSMUSG00000079487	Med12	-0.38347	0.000677509	0.00281235
ENSMUSG00000017713	Tha1	0.679123	0.00112907	0.00439889	ENSMUSG00000021748	Pdhb	-0.383399	0.00198874	0.00720566
ENSMUSG00000020492	Ska2	0.676537	2.34066e-06	1.64048e-05	ENSMUSG00000082272	Gm11675	-0.383344	0.00164211	0.00611545
ENSMUSG00000018334	Ksr1	0.676286	9.13892e-10	1.0637e-08	ENSMUSG00000012848	Rps5	-0.38328	0.00184235	0.00676049
ENSMUSG00000042195	Slc35f2	0.675724	0.00336958	0.0113551	ENSMUSG00000028010	Gar1	-0.383182	0.00207096	0.00746041
ENSMUSG00000085521	4930526A20Rik	0.67442	0.0059182	0.0183809	ENSMUSG00000094870	Zfp131	-0.382929	0.00207964	0.00748545
ENSMUSG00000032046	Abhd12	0.674281	3.12183e-05	0.000176618	ENSMUSG00000029599	Ddx54	-0.38263	0.000951528	0.00378544
EnsembleGeneID	Gene symbol	log Fold Change	PValue	False Discovery Rate	EnsembleGeneID	Gene symbol	log Fold Change	PValue	False Discovery Rate
ENSMUSG00000042312	S100a13	0.6742	0.000221638	0.00103614	ENSMUSG00000045598	Zfp553	-0.38241	0.000796124	0.00323373
ENSMUSG00000027739	Rab33b	0.673669	3.06264e-06	2.10897e-05	ENSMUSG00000025737	Wdr24	-0.382291	0.0023397	0.00829518
ENSMUSG00000038507	Parp12	0.67216	7.41938e-07	5.62699e-06	ENSMUSG00000010097	Nxf1	-0.382277	0.00449046	0.0145297
ENSMUSG00000026421	Csrp1	0.671953	1.07033e-08	1.08714e-07	ENSMUSG00000040455	Usp45	-0.382226	0.00175931	0.00649243
ENSMUSG00000031513	Leprotl1	0.671201	9.56376e-10	1.10917e-08	ENSMUSG00000063019	Manbal	-0.382184	0.0113999	0.031997
ENSMUSG00000021003	Galc	0.670371	0.000133041	0.000661692	ENSMUSG00000042185	Nfrkb	-0.381663	0.000423993	0.00185424
ENSMUSG00000020661	Dnmt3a	0.670172	1.76191e-07	1.48551e-06	ENSMUSG00000032185	Carm1	-0.381237	0.000679632	0.00281936
ENSMUSG00000043262	Uevld	0.670068	4.72788e-06	3.15702e-05	ENSMUSG00000034312	Iqsec1	-0.381204	0.00237932	0.00842328
ENSMUSG00000050912	Tmem123	0.669963	7.1036e-08	6.41347e-07	ENSMUSG00000022234	Cct5	-0.381016	0.00129292	0.0049585
ENSMUSG00000028385	Snx30	0.669823	9.78208e-09	9.99033e-08	ENSMUSG00000027284	Cdan1	-0.380939	0.000388605	0.00172197
ENSMUSG00000046908	Ltb4r1	0.669242	0.0131509	0.0361928	ENSMUSG00000057177	Gsk3a	-0.380479	0.00973698	0.0280688
ENSMUSG00000040322	Slc25a24	0.668789	2.22517e-09	2.45999e-08	ENSMUSG00000033845	Mrpl15	-0.38024	0.00534792	0.0168513
ENSMUSG00000022074	Tnfrsf10b	0.668577	0.0124993	0.0346341	ENSMUSG00000063904	Dpp3	-0.380141	0.00162639	0.00606387
ENSMUSG00000032946	Rasgrp2	0.668201	0.000329728	0.00148744	ENSMUSG00000029610	Aimp2	-0.38014	0.00467212	0.0150384
ENSMUSG00000032596	Uba7	0.667377	2.12915e-05	0.000125652	ENSMUSG00000028081	Rps3a1	-0.379935	0.00465364	0.0149869
ENSMUSG00000021693	Kif2a	0.666973	6.17904e-10	7.36331e-09	ENSMUSG00000049339	Fam134a	-0.379714	0.0016538	0.0061537
ENSMUSG00000047003	Zfp41	0.666918	0.000162321	0.000788172	ENSMUSG00000039361	Picalm	-0.379295	0.00148409	0.00560063
ENSMUSG00000058099	Nfam1	0.666863	3.26796e-07	2.63729e-06	ENSMUSG00000028521	Slc35d1	-0.378853	0.0112686	0.0316899
ENSMUSG00000000085	Scmh1	0.666854	1.55289e-07	1.32215e-06	ENSMUSG00000081121	Gm12791	-0.378766	0.00101519	0.00400559
ENSMUSG00000034613	Ppm1h	0.665375	5.59568e-07	4.35104e-06	ENSMUSG00000002546	Golga2	-0.378764	0.000871329	0.00350066
ENSMUSG00000025925	Terf1	0.664471	0.000374899	0.00167206	ENSMUSG00000033972	Zfp944	-0.378341	0.00317828	0.0108198
ENSMUSG00000067878	Mtap7d3	0.663444	0.0114547	0.0321299	ENSMUSG00000032177	Pde4a	-0.3781	0.00798757	0.0237689
ENSMUSG00000035293	G2e3	0.663365	0.00140589	0.00534288	ENSMUSG00000081094	Rpl19-ps11	-0.378093	0.00290827	0.0100453
ENSMUSG00000046591	Ticrr	0.662686	2.35751e-11	3.36813e-10	ENSMUSG00000020978	Klhdc2	-0.378075	0.00564148	0.0176522
ENSMUSG00000042029	Ncapg2	0.662653	3.74531e-06	2.54536e-05	ENSMUSG00000018909	Arrb1	-0.377469	0.00274774	0.00955936
ENSMUSG00000058318	Phf21a	0.662498	1.29049e-10	1.67275e-09	ENSMUSG00000022724	Mina	-0.37674	0.000526584	0.00224757
ENSMUSG00000025324	Atp10a	0.662254	7.19845e-08	6.48109e-07	ENSMUSG00000041638	Gcn1l1	-0.376376	0.000902148	0.00360998
ENSMUSG00000056050	Mia3	0.661942	8.17956e-07	6.16835e-06	ENSMUSG00000030884	Uqcrc2	-0.375729	0.00176246	0.0065022
ENSMUSG00000025870	Arl10	0.661751	0.00159191	0.0059541	ENSMUSG00000093798	Gm8355	-0.375377	0.0133663	0.0366769
ENSMUSG00000030269	Mtmr14	0.660169	0.000627212	0.00262706	ENSMUSG00000029326	Enoph1	-0.375272	0.00267011	0.00931423
ENSMUSG00000024236	Svil	0.659077	1.48666e-07	1.26991e-06	ENSMUSG00000056952	Tatdn2	-0.375058	0.00620136	0.0191278
ENSMUSG00000002699	Lcp2	0.658099	1.46281e-08	1.46405e-07	ENSMUSG00000032078	Zpr1	-0.37481	0.00197523	0.00716317
ENSMUSG00000022443	Myh9	0.657776	1.16154e-06	8.54622e-06	ENSMUSG00000000194	Gpr107	-0.374772	0.00275362	0.00957469
ENSMUSG00000034023	Fancd2	0.657507	0.000405398	0.00178603	ENSMUSG00000024078	Ttc27	-0.374409	0.0147712	0.0399586
ENSMUSG00000076435	Acsf2	0.656346	0.000159541	0.000776559	ENSMUSG00000063317	Usp31	-0.374308	0.000779344	0.00317427
ENSMUSG00000036086	Zranb3	0.656205	4.31437e-05	0.000236668	ENSMUSG00000021327	Zkscan3	-0.374174	0.00180559	0.00664248
ENSMUSG00000050533	Gm9845	0.655195	0.00070793	0.00291932	ENSMUSG00000035824	Tk2	-0.374034	0.00916948	0.0267352
ENSMUSG00000098210	Gm5224	0.654698	0.00893798	0.0262013	ENSMUSG00000033728	Lrrc14	-0.373677	0.00584235	0.018167
ENSMUSG00000082154	Gm16464	0.653595	0.017312	0.0455429	ENSMUSG00000091474	2610021A01Rik	-0.373305	0.00198916	0.00720566
ENSMUSG00000034171	Faah	0.652915	0.00869243	0.0255737	ENSMUSG00000029438	Bcl7a	-0.373211	0.00162065	0.00604592
ENSMUSG00000082329	Gm14287	0.652311	0.0161825	0.0430507	ENSMUSG00000024360	Etf1	-0.372841	0.00567841	0.0177549
ENSMUSG00000024691	Fam111a	0.652247	3.61292e-06	2.45924e-05	ENSMUSG00000020775	Mrpl38	-0.372559	0.006423	0.0197273
ENSMUSG00000045691	Thtpa	0.651788	3.2984e-08	3.11646e-07	ENSMUSG00000038429	Usp5	-0.372388	0.000711522	0.00293108
ENSMUSG00000022360	Atad2	0.651641	6.80348e-06	4.38532e-05	ENSMUSG00000017466	Timp2	-0.371977	0.00177031	0.00652746
ENSMUSG00000004040	Stat3	0.651369	3.1108e-07	2.51985e-06	ENSMUSG00000062585	Cnr2	-0.371921	0.0105991	0.0300804
ENSMUSG00000024948	Map4k2	0.649652	4.1595e-05	0.000229045	ENSMUSG00000020629	Adi1	-0.371461	0.00055564	0.00235997
EnsembleGeneID	Gene symbol	log Fold Change	PValue	False Discovery Rate	EnsembleGeneID	Gene symbol	log Fold Change	PValue	False Discovery Rate
ENSMUSG00000046442	Ppm1e	0.649108	1.5175e-05	9.15923e-05	ENSMUSG00000031986	Sprtn	-0.371258	0.00119146	0.00460058
ENSMUSG00000095841	Gm8532	0.648828	0.0169079	0.0446696	ENSMUSG00000018572	Phf23	-0.370905	0.000924582	0.00368865
ENSMUSG00000028843	Sh3bgrl3	0.648725	1.01522e-06	7.55515e-06	ENSMUSG00000083270	Gm13498	-0.370825	0.00672692	0.0205442
ENSMUSG00000032733	Snx33	0.648712	1.77712e-05	0.000106227	ENSMUSG00000032518	Rpsa	-0.370706	0.000739993	0.00304002
ENSMUSG00000037544	Dlgap5	0.648562	1.22862e-05	7.54167e-05	ENSMUSG00000032175	Tyk2	-0.370652	0.000486966	0.00209985
ENSMUSG00000035517	Tdrd7	0.647899	0.000485721	0.00209587	ENSMUSG00000024181	Mrpl28	-0.370343	0.00921989	0.0268461
ENSMUSG00000042742	B630005N14Rik	0.647363	3.03957e-05	0.000172716	ENSMUSG00000067344	Rps25-ps1	-0.370146	0.000999318	0.00395018
ENSMUSG00000030560	Ctsc	0.64669	5.56019e-07	4.32603e-06	ENSMUSG00000027079	Clp1	-0.369844	0.0016569	0.00616256
ENSMUSG00000020941	Map3k14	0.646325	0.0019557	0.00710621	ENSMUSG00000027433	Xrn2	-0.369777	0.000941927	0.00375183
ENSMUSG00000034997	Htr2a	0.646061	0.00933683	0.0271334	ENSMUSG00000029447	Cct6a	-0.369622	0.00226129	0.00806338
ENSMUSG00000024030	Abcg1	0.645615	6.31132e-06	4.10268e-05	ENSMUSG00000026289	Atg16l1	-0.369613	0.0135022	0.0370031
ENSMUSG00000027207	Galk2	0.644907	0.00873473	0.0256807	ENSMUSG00000055762	Eef1d	-0.369324	0.00197227	0.00715579
ENSMUSG00000055723	Rras2	0.643422	0.00538795	0.0169569	ENSMUSG00000022175	Lrp10	-0.369117	0.00315604	0.0107638
ENSMUSG00000056629	Fkbp2	0.643296	0.000882097	0.00354053	ENSMUSG00000025209	Peo1	-0.369036	0.000580116	0.00244793
ENSMUSG00000049119	Fam110b	0.642829	0.000458783	0.0019902	ENSMUSG00000071568	Gm5874	-0.368839	0.013741	0.0375702
ENSMUSG00000078151	Gm12226	0.642343	8.50258e-06	5.37133e-05	ENSMUSG00000021710	Nln	-0.368599	0.00515647	0.016359
ENSMUSG00000028015	Ctso	0.64129	0.000187421	0.000894186	ENSMUSG00000067148	Polr1c	-0.368158	0.0145761	0.0395376
ENSMUSG00000036225	Kctd1	0.64124	1.0265e-07	8.99897e-07	ENSMUSG00000005672	Kit	-0.368074	0.00950844	0.0275199
ENSMUSG00000036087	Slain2	0.641237	6.82307e-08	6.16876e-07	ENSMUSG00000083854	Dnajc19-ps	-0.368025	0.00685815	0.0209008
ENSMUSG00000054752	Fsd1l	0.641019	0.000586032	0.00247049	ENSMUSG00000027878	Notch2	-0.367653	0.00526512	0.016659
ENSMUSG00000086691	Gm15432	0.639633	0.00445923	0.0144425	ENSMUSG00000043323	Fbrsl1	-0.367545	0.00532161	0.0167928
ENSMUSG00000018008	Cyth4	0.639344	5.73206e-07	4.44115e-06	ENSMUSG00000075703	Ept1	-0.367457	0.00249187	0.00877906
ENSMUSG00000041220	Elovl6	0.639297	1.91789e-09	2.14397e-08	ENSMUSG00000001786	Fbxo7	-0.367209	0.00288385	0.00997497
ENSMUSG00000054843	Atrnl1	0.637785	0.011733	0.0327989	ENSMUSG00000073775	Kti12	-0.366918	0.00387811	0.0128163
ENSMUSG00000064043	Trerf1	0.637575	1.98541e-06	1.40437e-05	ENSMUSG00000084874	Gm12906	-0.366682	0.012259	0.0340555
ENSMUSG00000066235	Pomgnt2	0.636226	0.0163973	0.0435509	ENSMUSG00000038683	Pak1ip1	-0.36648	0.00843462	0.0248997
ENSMUSG00000021540	Smad5	0.635482	0.000112263	0.000565053	ENSMUSG00000040430	Pitpnc1	-0.366383	0.00206465	0.00744177
ENSMUSG00000022385	Gtse1	0.635139	4.33805e-06	2.92072e-05	ENSMUSG00000037339	Fam53a	-0.366217	0.000825094	0.00333656
ENSMUSG00000028420	Tmem38b	0.634864	0.0164698	0.0436888	ENSMUSG00000068039	Tcp1	-0.366066	0.00190551	0.00695692
ENSMUSG00000033233	Trim45	0.634584	0.00993115	0.028513	ENSMUSG00000024104	Fam21	-0.366014	0.0104546	0.029773
ENSMUSG00000035164	Zc3h12c	0.63362	0.00426437	0.0138915	ENSMUSG00000022973	Synj1	-0.365965	0.0025582	0.00897682
ENSMUSG00000042506	Usp22	0.633242	1.11407e-06	8.21555e-06	ENSMUSG00000031948	Kars	-0.365494	0.00154014	0.00578376
ENSMUSG00000056121	Fez2	0.633089	0.00162266	0.00605171	ENSMUSG00000019977	Hbs1l	-0.365144	0.00770977	0.0230531
ENSMUSG00000039952	Dag1	0.632347	8.16003e-09	8.39308e-08	ENSMUSG00000032399	Rpl4	-0.365013	0.00301255	0.0103505
ENSMUSG00000036599	Chst12	0.631958	9.3049e-06	5.84128e-05	ENSMUSG00000008604	Ubqln4	-0.364805	0.00196163	0.00711996
ENSMUSG00000042340	Ctf1	0.631642	0.0167721	0.0443921	ENSMUSG00000069972	Rps13-ps2	-0.364508	0.00951916	0.0275447
ENSMUSG00000033885	Pxk	0.631164	0.000167501	0.000810753	ENSMUSG00000034793	G6pc3	-0.364498	0.00551575	0.0172963
ENSMUSG00000053198	Prx	0.630617	0.000774851	0.00316123	ENSMUSG00000041607	Mbp	-0.364239	0.0018647	0.00683092
ENSMUSG00000057649	Brd9	0.629803	0.00104863	0.00412877	ENSMUSG00000022472	Desi1	-0.363621	0.000843527	0.00340369
ENSMUSG00000062944	9130023H24Rik	0.629638	0.0019492	0.00709052	ENSMUSG00000040822	1700123O20Rik	-0.363314	0.00231746	0.00823422
ENSMUSG00000032883	Acsl3	0.629278	2.42071e-07	1.9982e-06	ENSMUSG00000005625	Psmd4	-0.36331	0.00783237	0.0233605
ENSMUSG00000075289	Carns1	0.62845	0.0143749	0.0390735	ENSMUSG00000033166	Dis3	-0.363182	0.00378973	0.0125658
ENSMUSG00000034868	Myl12b	0.628325	6.0129e-07	4.6449e-06	ENSMUSG00000027133	Nop10	-0.363148	0.00141576	0.00537254
ENSMUSG00000076258	Gm23935	0.627201	0.000277472	0.00126887	ENSMUSG00000038880	Mrps34	-0.363106	0.0024982	0.00879001
ENSMUSG00000075502	Zbtbd6	0.627089	0.00914828	0.0266854	ENSMUSG00000022204	Ngdn	-0.362898	0.00945318	0.0273843
ENSMUSG00000060216	Arrb2	0.626597	9.86963e-06	6.17196e-05	ENSMUSG00000049755	Zfp672	-0.362891	0.0160379	0.0427448
EnsembleGeneID	Gene symbol	log Fold Change	PValue	False Discovery Rate	EnsembleGeneID	Gene symbol	log Fold Change	PValue	False Discovery Rate
ENSMUSG00000028977	Casz1	0.626326	0.000626966	0.00262687	ENSMUSG00000042249	Adrbk2	-0.362622	0.00871627	0.0256381
ENSMUSG00000054150	Syne3	0.626146	6.0308e-07	4.65596e-06	ENSMUSG00000020238	Ncln	-0.3625	0.00194979	0.00709071
ENSMUSG00000001891	Ugp2	0.62586	0.00111584	0.00435646	ENSMUSG00000059839	Zfp874b	-0.362335	0.0127765	0.0353131
ENSMUSG00000037111	Setd7	0.625794	1.44428e-06	1.04375e-05	ENSMUSG00000041736	Tspo	-0.362203	0.00358283	0.0119744
ENSMUSG00000097493	9930014A18Rik	0.625499	1.00737e-05	6.29047e-05	ENSMUSG00000060143	Gm10076	-0.362078	0.00591408	0.0183725
ENSMUSG00000028879	Stx12	0.62485	1.54522e-08	1.54415e-07	ENSMUSG00000003970	Rpl8	-0.361904	0.00397646	0.0130947
ENSMUSG00000072762	4930522L14Rik	0.62459	0.0105981	0.0300804	ENSMUSG00000046541	Zfp526	-0.361517	0.017269	0.0454712
ENSMUSG00000033960	9430020K01Rik	0.623938	0.000259502	0.00119511	ENSMUSG00000004393	Ddx56	-0.361443	0.00695587	0.0211639
ENSMUSG00000073405	C920025E04Rik	0.623895	0.00923269	0.0268653	ENSMUSG00000041530	Ago1	-0.361082	0.00317228	0.0108055
ENSMUSG00000015880	Ncapg	0.623645	6.3068e-06	4.10179e-05	ENSMUSG00000024668	Sdhaf2	-0.361077	0.000486131	0.00209694
ENSMUSG00000030654	Arl6ip1	0.623388	1.0753e-06	7.95671e-06	ENSMUSG00000022757	Tfg	-0.360704	0.000439607	0.00191725
ENSMUSG00000064128	Cenpj	0.62329	6.52901e-05	0.000345477	ENSMUSG00000020280	Pus10	-0.359442	0.00225122	0.00804069
ENSMUSG00000101225	RP23-4H17.1	0.623273	0.00166595	0.00619005	ENSMUSG00000058076	Sdhc	-0.359187	0.00186271	0.0068275
ENSMUSG00000026126	Ptpn18	0.622952	1.50303e-06	1.0826e-05	ENSMUSG00000022672	Prkdc	-0.35879	0.00999855	0.028664
ENSMUSG00000038227	Hoxa9	0.622058	1.91513e-06	1.35762e-05	ENSMUSG00000037434	Slc30a1	-0.358696	0.00650557	0.0199526
ENSMUSG00000041995	Zbed3	0.621947	6.68059e-08	6.05679e-07	ENSMUSG00000073700	Klhl21	-0.358486	0.00077155	0.00315041
ENSMUSG00000052428	Tmco1	0.621864	2.04138e-07	1.70347e-06	ENSMUSG00000083218	Gm16425	-0.358407	0.00210373	0.00756796
ENSMUSG00000074280	Gm6166	0.62169	0.00131809	0.00504529	ENSMUSG00000010054	Tusc2	-0.358356	0.0137812	0.0376328
ENSMUSG00000038855	Itpkb	0.621078	6.81498e-08	6.16574e-07	ENSMUSG00000030007	Cct7	-0.358199	0.00290145	0.0100244
ENSMUSG00000025747	Tyms	0.620687	2.17294e-05	0.000127888	ENSMUSG00000082575	Gm13050	-0.358167	0.00526661	0.0166592
ENSMUSG00000005580	Adcy9	0.620453	0.000414467	0.00182166	ENSMUSG00000021621	Zcchc9	-0.357905	0.0182538	0.0475873
ENSMUSG00000073176	Zfp449	0.619334	0.00367996	0.0122455	ENSMUSG00000036270	Edc4	-0.357876	0.000768737	0.00314189
ENSMUSG00000059866	Tnip2	0.619226	0.000792882	0.00322335	ENSMUSG00000039183	Nubp2	-0.35766	0.00115283	0.00447269
ENSMUSG00000031016	Wee1	0.618414	3.69697e-05	0.000205403	ENSMUSG00000028455	Stoml2	-0.357635	0.00497387	0.0158727
ENSMUSG00000042590	Ipo11	0.617687	1.96418e-08	1.92146e-07	ENSMUSG00000033767	D930015E06Rik	-0.357617	0.00496764	0.0158606
[truncated: 742 more rows]
